# Supplementary material for: Epigenetic Alterations of DNA Methylation and miRNA Contribution to Lung Adenocarcinoma
Source: Front Genet. 2022 May 31;13:817552. doi: 10.3389/fgene.2022.817552 (PMC9194831; doi:10.3389/fgene.2022.817552)
Supplement: Supplementary file 1 [file Table2.XLSX]

## Sheet: SLC2A1
BEAS-2B	PC9
0.136066	0.828954
0.179973	1.28235
0.150751	1.06591
0.158762	0.95921
0.234091
0.170507

## Sheet: PAX6
BEAS-2B	PC9
2.70816	0.514274
3.32145	0.262267
2.51959	1.88304
2.82398	1.57907
3.56683
2.75711

## Sheet: LEP
BEAS-2B	PC9
0.116878	0.410485
0.114329	0.214042
0.092765	2.39651
0.139611	1.6809
0.189018
0.118784

## Sheet: KLF4
BEAS-2B	PC9
9.26359	0.790059
11.5453	1.27408
9.73539	0.942495
9.43201	1.0177
14.6681
11.2474

## Sheet: FGF10
BEAS-2B	PC9
0.013927	0.307261
0.028617	0.251569
0.018171	2.37114
0.014682	1.76046
0.026799
0.022368
