# Supplementary material for: Epigenetic Alterations of DNA Methylation and miRNA Contribution to Lung Adenocarcinoma
Source: Front Genet. 2022 May 31;13:817552. doi: 10.3389/fgene.2022.817552 (PMC9194831; doi:10.3389/fgene.2022.817552)
Supplement: Supplementary file 2 [file Table4.xls]

genesymbol	logFC	logCPM	PValue	FDR
PYCR1	3.734005057	6.844951355	1.82E-88	3.57E-86
C16orf59	3.528351661	2.575652165	4.28E-71	5.29E-69
IQGAP3	3.627094088	4.88323524	9.46E-64	9.29E-62
FAM83A	6.901897855	7.219575865	1.10E-63	1.07E-61
GOLM1	2.688426291	8.141065388	1.25E-62	1.17E-60
TOP2A	3.920007203	6.882902264	1.28E-62	1.20E-60
ETV4	3.832893734	5.520498952	1.11E-61	1.01E-59
UBE2T	3.312030432	4.176796582	2.23E-61	2.00E-59
SAPCD2	3.786548876	3.999361491	4.82E-61	4.32E-59
CDC25C	3.704073146	2.120767349	1.08E-59	9.26E-58
SRPK1	1.613380901	6.448822673	1.42E-59	1.21E-57
ALDH18A1	1.642350378	6.733980076	2.51E-59	2.13E-57
TUBB3	4.750356814	3.030952365	3.15E-59	2.66E-57
SFXN1	1.547432119	5.531507928	5.14E-59	4.23E-57
ERCC6L	3.331181113	2.188204539	5.88E-59	4.83E-57
XRCC2	3.282739929	2.719820964	2.04E-58	1.63E-56
TMEM184A	3.156429348	5.404609302	3.60E-58	2.85E-56
LINC02014	3.935397626	-0.095568375	2.19E-57	1.67E-55
B3GNT3	4.427116887	5.476252688	2.73E-57	2.07E-55
KIF4A	3.867561947	4.266766232	3.32E-57	2.50E-55
EZH2	2.566494703	4.313902726	3.35E-57	2.51E-55
KIF14	3.796508403	3.26673018	7.57E-57	5.63E-55
E2F8	3.230779605	2.917810537	1.10E-56	8.14E-55
NEK2	3.811636727	3.917792802	1.94E-56	1.42E-54
ORC6	3.051896672	2.893442275	2.14E-56	1.56E-54
ADM2	3.422181808	4.012690097	4.41E-56	3.19E-54
KIF20A	3.219320529	4.243650372	5.45E-56	3.92E-54
STIL	2.606393228	3.662990088	8.24E-56	5.84E-54
UHRF1	3.38776601	3.916265269	1.38E-55	9.63E-54
PPAT	1.958714915	4.355080983	1.41E-55	9.88E-54
LGR4	2.701568667	6.069734066	1.46E-55	1.02E-53
SPAG5	3.13696026	4.913931484	1.71E-55	1.19E-53
ASPM	3.765488071	4.40881014	1.84E-55	1.28E-53
FAM83A-AS1	6.505476374	1.999951943	2.02E-55	1.40E-53
BUB1B	3.436468206	3.869544628	2.12E-55	1.46E-53
HJURP	3.875539585	3.925276164	5.02E-55	3.42E-53
PAICS	1.891892458	6.986676309	9.77E-55	6.53E-53
CENPF	3.558472518	5.676919524	1.33E-54	8.84E-53
MEX3A	4.223152636	4.85700742	3.65E-54	2.39E-52
PLEKHN1	3.169035678	2.849080112	3.91E-54	2.56E-52
TMEM177	1.603528305	3.464654172	4.15E-54	2.71E-52
ARHGEF39	2.420494761	2.750744804	9.40E-54	5.99E-52
DLGAP5	3.723715222	4.024008419	1.03E-53	6.55E-52
CDC6	3.483998934	4.411573424	1.05E-53	6.64E-52
NUF2	3.717283548	3.621284116	1.44E-53	9.06E-52
ANLN	3.883287488	5.553483167	4.57E-53	2.84E-51
GINS1	3.074409458	3.914184718	4.96E-53	3.07E-51
KIF2C	3.597111534	4.507434562	7.29E-53	4.49E-51
MYO19	1.681120576	5.573617485	7.43E-53	4.56E-51
CDC20	3.795973644	5.09050462	1.19E-52	7.26E-51
EXO1	3.632711346	3.224965975	1.42E-52	8.59E-51
SPAG4	2.92157809	3.926733667	1.49E-52	9.02E-51
LINC01977	4.82441188	0.596916636	1.86E-52	1.12E-50
KIF26B	3.109068948	5.476732141	3.50E-52	2.10E-50
RAD54L	3.316600349	2.595546488	3.86E-52	2.30E-50
MELK	3.659946832	3.93204744	4.03E-52	2.40E-50
RMI2	2.349286141	3.878248672	4.37E-52	2.59E-50
RECQL4	3.036291338	4.536592727	6.36E-52	3.75E-50
EFNA4	2.20196843	4.27466468	9.13E-52	5.35E-50
PLK1	3.245676402	4.657235516	9.31E-52	5.45E-50
DEPDC1B	3.628622932	2.919982241	1.25E-51	7.26E-50
CTHRC1	3.781990141	6.10363019	2.18E-51	1.27E-49
DEPDC1	3.875808837	3.446770372	5.14E-51	2.95E-49
MND1	2.92782601	1.698328117	5.45E-51	3.11E-49
SGO1	3.236058891	2.161066476	6.23E-51	3.54E-49
KIF18B	3.77649975	3.641075067	7.47E-51	4.23E-49
CDCA8	3.062171589	4.239041118	9.48E-51	5.33E-49
TROAP	3.834398077	3.736751007	9.98E-51	5.60E-49
AC073585.1	3.706767193	-0.003147145	1.10E-50	6.13E-49
RCC1	1.782038483	6.00954508	1.82E-50	1.01E-48
AL162595.1	2.352987801	0.179483705	1.88E-50	1.05E-48
CEP55	3.310599127	4.502054196	2.45E-50	1.36E-48
CCNB1	3.024738005	5.326093245	2.54E-50	1.41E-48
LINC00511	3.130640396	4.524964391	3.19E-50	1.76E-48
C1orf112	1.746321292	3.196199115	4.28E-50	2.36E-48
SKA3	3.22638885	2.778854176	4.54E-50	2.50E-48
EFNA3	3.08809857	2.536519779	8.09E-50	4.43E-48
TPX2	3.688038567	5.79334319	1.08E-49	5.86E-48
KIF11	2.751775435	4.674148478	1.28E-49	6.94E-48
BIRC5	3.709205272	5.322856805	2.20E-49	1.18E-47
PPP1R14B	2.094526251	6.525488477	2.42E-49	1.29E-47
SPTBN2	2.573665685	5.727563867	2.69E-49	1.44E-47
UBE2C	4.220974996	5.246104722	2.92E-49	1.55E-47
ZWINT	2.638553097	4.910112206	4.85E-49	2.56E-47
FRMD5	3.675876142	2.878565206	5.69E-49	3.00E-47
FUT2	3.207771626	4.438813167	8.07E-49	4.24E-47
HMGB3	3.547891591	8.087121977	8.40E-49	4.41E-47
CNOT11	1.151042685	6.245232447	1.96E-48	1.01E-46
CCNB2	3.083906895	4.292131942	2.88E-48	1.49E-46
KNTC1	2.126599147	4.811222093	3.00E-48	1.55E-46
MCM10	3.57487413	3.191977581	3.58E-48	1.84E-46
CKAP2L	3.20878313	3.387863628	4.88E-48	2.49E-46
GTSE1	3.110449054	3.392652038	7.32E-48	3.73E-46
IQANK1	2.348537867	5.2556057	8.05E-48	4.09E-46
BRIP1	2.705213643	2.91419376	9.03E-48	4.58E-46
CDCA3	3.159102836	3.446846432	9.41E-48	4.76E-46
AFAP1-AS1	6.285291208	6.12582556	1.10E-47	5.55E-46
POLQ	3.318091892	2.628028218	1.26E-47	6.28E-46
NUSAP1	2.582421642	4.845091435	1.45E-47	7.22E-46
MNX1-AS1	5.20165539	0.690374379	1.63E-47	8.08E-46
AC004816.1	2.947905935	2.024579668	2.42E-47	1.19E-45
CBLC	3.24215062	4.240729443	2.51E-47	1.24E-45
EME1	2.798210013	2.081316422	3.69E-47	1.79E-45
RRM2	3.257132328	5.694852897	4.06E-47	1.96E-45
EPHA10	3.706143654	3.512141142	4.79E-47	2.31E-45
CENPA	3.651950002	2.657411534	6.09E-47	2.93E-45
ABCA12	5.526846651	3.687796778	7.36E-47	3.53E-45
AP001453.2	3.521509061	0.569128965	8.41E-47	4.01E-45
TTK	3.360249464	3.351707671	8.53E-47	4.07E-45
NDC80	3.180251414	3.530189035	1.22E-46	5.74E-45
TMPRSS4	4.84044013	6.856963578	1.65E-46	7.75E-45
PERM1	3.046080351	1.612210373	2.49E-46	1.16E-44
COL10A1	4.517216607	5.862856226	3.71E-46	1.72E-44
NME1	2.213773428	5.934985191	4.37E-46	2.03E-44
CDC45	3.197469987	3.37145336	5.35E-46	2.47E-44
HELLS	2.372688855	3.906118605	7.64E-46	3.51E-44
PCLAF	2.857087347	4.076619465	8.29E-46	3.80E-44
HMMR	3.086161885	3.897911286	1.09E-45	4.99E-44
ZYG11A	5.347103527	1.749919581	1.31E-45	5.97E-44
FERMT1	3.276058138	4.898245808	1.42E-45	6.46E-44
DNA2	2.263770012	3.094001502	1.44E-45	6.53E-44
AC140479.2	4.126156206	0.595441882	1.67E-45	7.61E-44
PSAT1	3.544823268	4.780518953	1.83E-45	8.29E-44
AURKB	3.41665991	3.745469534	1.96E-45	8.86E-44
OCIAD2	2.220456236	6.766812221	2.40E-45	1.08E-43
CELSR3	3.435247586	4.09411406	2.60E-45	1.16E-43
C1orf74	1.26116733	2.597741386	2.93E-45	1.31E-43
PVT1	2.691642758	3.822550459	2.96E-45	1.33E-43
MKI67	3.174299219	6.214835281	3.02E-45	1.35E-43
CHAF1B	1.993263497	3.691431691	3.59E-45	1.60E-43
PLPP2	2.494591288	6.37682849	3.86E-45	1.72E-43
NCAPG	3.236644433	3.879074491	4.02E-45	1.78E-43
IGSF9	3.246299336	4.750922701	4.54E-45	2.01E-43
OTX1	3.402455668	2.567574145	4.60E-45	2.03E-43
RHBDL2	2.701451404	3.319860623	5.43E-45	2.39E-43
STX1A	3.064928901	4.067945897	5.90E-45	2.60E-43
GPT2	3.417056607	6.088272096	7.56E-45	3.31E-43
FOXM1	3.423827358	5.110753633	8.16E-45	3.57E-43
NCAPH	3.033628678	3.762586611	9.80E-45	4.28E-43
RASAL1	3.983811729	3.341925998	9.89E-45	4.31E-43
RUNDC3A-AS1	3.812957689	0.713594189	1.18E-44	5.12E-43
HS6ST2	3.866691252	5.461754975	2.18E-44	9.39E-43
PKMYT1	3.000207826	3.51423781	2.35E-44	1.01E-42
C17orf53	2.772050413	2.693630828	2.40E-44	1.03E-42
PRC1	2.563813782	4.995527453	2.55E-44	1.09E-42
PHKA1	1.708048793	4.620522164	2.71E-44	1.16E-42
CDCA2	3.001100567	2.551027504	3.99E-44	1.70E-42
PTPRH	5.11167477	3.940029893	4.00E-44	1.70E-42
EPN3	3.104360861	4.21818051	5.03E-44	2.13E-42
KNOP1	1.187976545	4.275262457	6.91E-44	2.91E-42
CRABP2	5.642679321	7.504654449	7.86E-44	3.30E-42
RDM1	3.606763332	-0.194040424	9.18E-44	3.84E-42
MCM4	2.274154637	6.453189782	9.35E-44	3.90E-42
DDX11-AS1	2.410076354	-0.276833798	1.53E-43	6.34E-42
TICRR	2.965022299	2.462755745	1.63E-43	6.75E-42
MSTO1	1.504494207	3.934817819	2.04E-43	8.46E-42
KAT2A	1.688730881	6.01185101	3.10E-43	1.28E-41
RGS17	3.775142402	3.515711407	3.33E-43	1.37E-41
GREM1	4.994038451	5.913323654	3.64E-43	1.49E-41
NLN	1.425601387	5.264240175	3.76E-43	1.54E-41
DARS-AS1	1.936722457	1.258015607	3.81E-43	1.56E-41
KNL1	2.647911675	3.364712069	4.31E-43	1.76E-41
AL390719.1	2.850315473	2.507153772	5.12E-43	2.08E-41
LINC01270	2.877266538	1.67986842	5.74E-43	2.33E-41
PDIA4	1.806101334	8.869025722	6.34E-43	2.58E-41
CDCA5	3.010844544	4.493447658	6.42E-43	2.60E-41
CCNA2	2.937626296	4.337534922	6.80E-43	2.75E-41
KDELR3	2.247083118	5.656307599	7.04E-43	2.85E-41
FAM111B	2.811575096	3.545706841	7.23E-43	2.92E-41
KIF15	2.716028949	2.998110789	7.68E-43	3.10E-41
CENPI	2.76813509	2.397893538	1.27E-42	5.09E-41
GINS2	2.896048872	3.559705889	1.29E-42	5.15E-41
AL031985.3	1.839894364	1.660285932	1.45E-42	5.78E-41
TONSL	2.154579971	4.450163882	1.80E-42	7.20E-41
AC068228.2	5.544715014	-1.622505051	1.86E-42	7.41E-41
GPRIN1	2.750514352	3.342520629	2.25E-42	8.95E-41
EMC3-AS1	1.916935917	1.827076133	2.28E-42	9.07E-41
KIAA0907	1.448908188	5.70663189	2.34E-42	9.31E-41
SPC24	2.68507417	3.073552534	2.97E-42	1.18E-40
DONSON	1.508632937	3.892700622	3.13E-42	1.24E-40
ESPL1	3.132196857	3.863328514	3.27E-42	1.29E-40
PPP1R14BP3	2.053223133	3.84274174	3.44E-42	1.36E-40
PCAT6	2.732903221	2.152553849	3.56E-42	1.40E-40
MDK	3.098762589	8.261179391	3.78E-42	1.49E-40
RAB26	3.605875236	1.831909117	4.19E-42	1.64E-40
ZFPM2-AS1	5.24999978	1.801187245	4.46E-42	1.75E-40
FAM136A	1.181619397	5.531977193	4.54E-42	1.78E-40
NEIL3	4.251593832	2.254962984	4.65E-42	1.82E-40
NECTIN4	2.404121829	6.018784259	4.70E-42	1.83E-40
POLE2	2.347654493	2.620063971	5.09E-42	1.98E-40
AC020907.1	5.862401189	0.146751518	9.10E-42	3.52E-40
FANCI	2.013368522	4.879072858	9.95E-42	3.84E-40
CCNF	1.921356909	4.23864325	1.17E-41	4.50E-40
C1orf131	1.014402641	3.713190883	1.23E-41	4.71E-40
ATP10B	5.859510388	3.942805015	1.23E-41	4.74E-40
TMEM182	1.577363824	3.07502926	1.28E-41	4.90E-40
PAFAH1B3	2.22761261	5.131053806	1.33E-41	5.08E-40
HIST1H2BD	2.641334356	4.325193148	1.52E-41	5.77E-40
ONECUT1	6.539632105	-0.068951978	1.58E-41	6.02E-40
FER1L4	4.102222788	4.119031089	1.59E-41	6.02E-40
UNC5CL	3.123135468	3.925638735	2.77E-41	1.04E-39
ORC1	2.769411705	2.844309594	3.06E-41	1.15E-39
MYO7A	1.980835464	4.057186012	4.47E-41	1.67E-39
FANCA	1.872858383	3.923971384	5.26E-41	1.97E-39
SLC25A10	2.222652498	4.113377318	5.31E-41	1.99E-39
CENPU	2.435116684	3.961303023	8.10E-41	3.02E-39
DNAH14	2.05144365	3.44940263	9.40E-41	3.50E-39
SLC35F2	1.910933377	5.396834012	9.42E-41	3.50E-39
MYBL2	3.812543461	5.663986206	1.08E-40	4.02E-39
ASF1B	2.40640046	4.214765824	1.27E-40	4.69E-39
Z98257.1	6.097564528	3.403080703	1.48E-40	5.45E-39
LINC01572	2.964771411	-0.400660821	1.52E-40	5.58E-39
BUB1	2.69814658	4.567620388	1.53E-40	5.60E-39
GJB2	4.707071449	5.189662086	1.70E-40	6.22E-39
FOXD3-AS1	6.99303765	0.250868381	1.79E-40	6.57E-39
TSACC	3.04202166	-0.238421406	2.27E-40	8.29E-39
ESCO2	2.648461183	2.364866683	2.34E-40	8.53E-39
AC080037.1	5.254724785	0.741162143	2.34E-40	8.55E-39
GALNT7	1.727204722	6.246977268	3.12E-40	1.13E-38
TRAIP	1.836451375	2.33322645	3.32E-40	1.20E-38
CHEK1	2.275859217	4.042281232	3.47E-40	1.26E-38
CDT1	2.793628753	4.02748277	3.59E-40	1.30E-38
FEZF1-AS1	6.198974072	2.907269905	3.88E-40	1.40E-38
C11orf80	1.464482562	4.496594907	3.97E-40	1.43E-38
SKA1	3.055485704	2.528929814	5.16E-40	1.85E-38
AURKA	2.713205041	4.533962801	6.19E-40	2.21E-38
SOX4	1.719644896	7.849103067	6.45E-40	2.30E-38
GGCT	1.715085712	5.697391301	6.76E-40	2.40E-38
SLC2A1	3.537948473	7.457445657	7.41E-40	2.63E-38
E2F3	1.376389233	4.846741355	9.76E-40	3.44E-38
TK1	2.686302803	5.892566493	1.28E-39	4.51E-38
SALL4	3.352997936	1.328976507	2.03E-39	7.12E-38
FANCD2	1.561045305	3.932865233	2.56E-39	8.94E-38
CENPE	2.71030908	3.612897707	2.92E-39	1.02E-37
LINC00857	2.311294794	2.024005041	3.25E-39	1.13E-37
TNFRSF21	1.978336569	7.589572724	3.32E-39	1.15E-37
KIF23	2.626711038	4.175575883	3.35E-39	1.16E-37
TFAP2A	3.821382505	3.964789078	3.42E-39	1.19E-37
KIFC1	2.764106122	4.614099517	3.69E-39	1.28E-37
LHFPL5	5.122445814	-1.40075451	3.77E-39	1.31E-37
PBK	3.390176606	3.217526337	4.42E-39	1.53E-37
MNX1	4.295878891	1.311802106	5.30E-39	1.83E-37
ECT2	2.195081323	5.66520162	6.18E-39	2.12E-37
CCNE1	3.342542173	3.186912519	7.34E-39	2.51E-37
KISS1R	6.10195147	0.882626968	7.43E-39	2.54E-37
MMP11	5.034726118	6.441096547	1.12E-38	3.83E-37
BLM	2.063668522	3.074044913	1.14E-38	3.88E-37
MSL3P1	2.828961078	-0.176397962	1.41E-38	4.77E-37
EPCAM	1.643860906	8.811270402	1.49E-38	5.03E-37
LINC02416	4.156928951	-1.163831869	2.16E-38	7.27E-37
PIMREG	3.181915318	2.687362902	2.99E-38	9.99E-37
AC112777.1	3.306860228	-0.622941329	3.00E-38	1.00E-36
AGMAT	2.595222515	1.791159701	3.10E-38	1.03E-36
TFR2	3.129403826	1.887458865	3.14E-38	1.04E-36
SPP1	4.730675364	9.251739259	4.44E-38	1.47E-36
ATIC	1.253354357	6.592529564	4.59E-38	1.51E-36
MAST1	3.323921661	1.129008585	5.22E-38	1.71E-36
GRHL3	3.555385632	1.834888886	5.35E-38	1.75E-36
NARF	1.260866371	6.142787428	6.23E-38	2.03E-36
FLAD1	1.407034028	5.724085567	6.57E-38	2.14E-36
INTS8	1.184847999	5.484434753	7.40E-38	2.40E-36
SHCBP1	2.333779522	3.470514585	8.66E-38	2.80E-36
FIGNL1	1.625534065	4.11237104	9.11E-38	2.94E-36
C1QTNF6	2.286443161	4.909692595	1.09E-37	3.52E-36
DGCR5	3.764439227	2.939924562	1.24E-37	3.98E-36
ARHGEF16	1.749448368	5.210867258	1.72E-37	5.52E-36
ARSH	5.023968153	-1.068084925	1.89E-37	6.02E-36
BCL2L15	3.548694902	3.71607352	1.90E-37	6.05E-36
AC145343.1	3.057946641	0.28076457	2.07E-37	6.56E-36
RALGPS2	1.660694684	5.052175248	2.27E-37	7.18E-36
AC011294.1	5.075038483	0.547876533	2.39E-37	7.56E-36
PITX2	8.057181875	2.913317017	2.40E-37	7.60E-36
MAD2L1	2.60178544	4.301401148	2.72E-37	8.57E-36
SLC24A2	5.035645557	0.239609213	2.95E-37	9.27E-36
XPR1	1.936700519	7.341533938	4.70E-37	1.47E-35
PMM2	1.107234523	4.335392554	4.85E-37	1.52E-35
DBNDD1	1.992027738	4.979926155	4.88E-37	1.52E-35
PLEK2	2.720055034	4.232937873	5.21E-37	1.62E-35
POLG2	1.227362814	3.48193065	5.99E-37	1.86E-35
C5orf34	2.043773871	1.966301636	6.43E-37	2.00E-35
PDK1	1.704104959	4.987572048	7.38E-37	2.28E-35
RHBG	4.575111845	0.110087856	9.84E-37	3.03E-35
CCDC150	2.54964494	1.240220275	1.07E-36	3.28E-35
COL11A1	6.162508035	6.089882586	1.14E-36	3.49E-35
ERO1A	2.085336691	7.827900664	1.21E-36	3.70E-35
DDX12P	2.398220252	1.612019605	1.43E-36	4.36E-35
CLSPN	2.782369305	2.886570421	1.62E-36	4.91E-35
TIMELESS	1.748994483	5.496668554	2.01E-36	6.10E-35
STYK1	2.579759197	3.212574397	2.04E-36	6.16E-35
DIEXF	1.054750448	5.04805412	2.38E-36	7.19E-35
SYT7	3.462485311	6.017839655	2.40E-36	7.23E-35
XDH	4.144789394	4.526086167	3.06E-36	9.18E-35
CDK1	2.498445603	5.080381194	3.16E-36	9.48E-35
GCNT3	5.178484745	5.578613277	3.30E-36	9.90E-35
LBX2	2.091222565	0.515820338	3.49E-36	1.04E-34
PTTG1	2.370868805	4.543461343	3.64E-36	1.09E-34
LINC01703	2.406647931	-0.448453165	3.70E-36	1.10E-34
RHBDL1	3.154459217	2.339266862	4.10E-36	1.22E-34
SLC44A3-AS1	1.567050217	1.767609939	4.87E-36	1.44E-34
CYP24A1	6.878842768	6.597861142	5.09E-36	1.51E-34
ABCC3	2.569313388	7.876407391	6.12E-36	1.81E-34
P3H4	2.099933836	5.33978971	6.30E-36	1.86E-34
SYNJ2	1.517689009	4.823842294	6.39E-36	1.89E-34
LYPD1	4.235502133	2.524062004	7.78E-36	2.29E-34
MARCKSL1	1.883382933	7.60724612	7.83E-36	2.30E-34
CBX8	1.367146969	3.616285929	9.14E-36	2.68E-34
PROM2	2.666746611	6.389643618	9.26E-36	2.71E-34
SFXN4	1.395164696	4.663713425	1.08E-35	3.16E-34
SLC50A1	1.780867365	6.756609676	1.09E-35	3.18E-34
HNF4G	3.549899568	3.05500043	1.13E-35	3.30E-34
VPS9D1-AS1	2.864535739	2.312800469	1.28E-35	3.72E-34
CDKN3	2.881717438	3.187026241	1.39E-35	4.05E-34
TDRKH	1.429638743	4.956510483	1.54E-35	4.45E-34
CCT3	1.374633996	8.34210805	1.84E-35	5.31E-34
ADAMTS14	2.649308827	2.773592131	1.90E-35	5.46E-34
CENPK	2.221942988	2.754781925	1.95E-35	5.62E-34
ZFP69B	1.685311244	1.258685288	2.13E-35	6.11E-34
ZNF239	1.726976171	2.608295576	2.13E-35	6.11E-34
WNT3	2.113892784	3.394318963	2.17E-35	6.23E-34
CSTF2	1.11434992	4.432001846	2.28E-35	6.54E-34
SYT12	5.441497714	4.892361081	2.28E-35	6.54E-34
PGM2L1	1.921736991	5.41721009	2.39E-35	6.83E-34
P2RY6	3.020808976	4.199455482	2.75E-35	7.83E-34
ECE2	2.102465203	3.672861766	2.94E-35	8.36E-34
RAD51	2.243980624	2.753944707	2.99E-35	8.51E-34
DCAF13	1.347887836	5.790867641	3.31E-35	9.38E-34
PLK4	2.079412763	3.131370138	3.55E-35	1.01E-33
E2F2	2.349644927	2.776512219	3.58E-35	1.01E-33
DDN-AS1	2.569487529	-0.003579965	3.86E-35	1.09E-33
GINS4	2.462030449	2.821852799	3.88E-35	1.10E-33
RAD54B	1.733858692	1.542539124	5.20E-35	1.46E-33
PPP1R14D	5.88922615	3.699178371	5.67E-35	1.59E-33
DMBX1	6.305456827	0.695588969	5.86E-35	1.64E-33
KPNA2	1.99501092	6.725789519	5.94E-35	1.67E-33
U62317.2	2.852415932	1.889551069	8.72E-35	2.44E-33
TRAP1	1.178694233	5.892527358	9.00E-35	2.51E-33
INAVA	2.213649702	5.360408273	9.19E-35	2.56E-33
ENTPD8	4.556997658	2.228929432	9.98E-35	2.77E-33
NCAPG2	1.817803552	4.909934539	1.12E-34	3.10E-33
PODXL2	3.306789893	5.633667528	1.12E-34	3.11E-33
SAMD10	1.733674693	3.611572969	1.16E-34	3.20E-33
CDC25A	2.400960429	2.395556615	1.20E-34	3.32E-33
PLEKHA8	1.274591214	4.384934245	1.25E-34	3.44E-33
CDCA7	2.909871155	4.678405621	1.40E-34	3.86E-33
LMNB1	1.886937338	5.477227417	1.58E-34	4.35E-33
MSI2	1.225476232	6.280610423	1.90E-34	5.21E-33
TFAP4	1.256625292	3.889505346	2.02E-34	5.52E-33
TFAP2A-AS1	3.040940883	-0.524757402	2.50E-34	6.80E-33
SIX4	2.016505338	4.133834368	2.56E-34	6.96E-33
AL391244.3	1.664610792	1.225253243	2.88E-34	7.80E-33
XYLB	1.615219305	2.53259285	3.05E-34	8.25E-33
AC105219.4	2.745700965	0.223135023	3.15E-34	8.50E-33
MTBP	1.733371934	2.595076624	3.31E-34	8.92E-33
AC090502.1	6.758032437	0.006881042	3.35E-34	9.02E-33
ITPKA	5.140867389	3.786317528	3.73E-34	1.00E-32
TERT	5.345166504	0.043755056	4.58E-34	1.23E-32
WASIR2	3.511425517	-0.823507109	5.91E-34	1.58E-32
SPC25	2.352844896	2.249720383	6.56E-34	1.75E-32
MIR4653	3.147953296	-1.666546854	6.92E-34	1.84E-32
ATAD2	1.88591734	5.582824175	6.98E-34	1.86E-32
TRAF4	1.360358783	6.760982613	6.98E-34	1.86E-32
ZC3HAV1L	1.585939868	2.370381475	8.42E-34	2.24E-32
PAK1	1.203755927	6.400060928	1.33E-33	3.51E-32
CABYR	4.64679574	3.638405748	1.54E-33	4.07E-32
AL365356.5	5.221053083	-0.854607869	1.58E-33	4.16E-32
DKC1	1.147090999	6.210787659	1.64E-33	4.33E-32
B4GALNT4	4.758424824	3.464908273	1.84E-33	4.84E-32
AQP11	1.531602422	0.937540082	1.91E-33	5.01E-32
CDC37P2	3.760081916	-1.695441676	2.06E-33	5.40E-32
MCM2	2.063642579	5.757673703	2.15E-33	5.62E-32
MMACHC	1.062269552	3.343472614	2.53E-33	6.61E-32
BZW2	1.330146733	6.573623341	2.55E-33	6.64E-32
FKBP11	1.821248605	5.641826107	2.89E-33	7.52E-32
STRA6	4.540993451	3.929799218	2.94E-33	7.65E-32
TMPRSS11E	6.665708211	3.725491893	3.00E-33	7.78E-32
ZNF485	1.252848274	1.697155956	3.21E-33	8.33E-32
FEN1	1.63030824	5.017865164	3.59E-33	9.29E-32
SPATS2	1.209439508	5.047457712	3.73E-33	9.64E-32
IL1RAPL2	6.140605777	-0.932989595	3.82E-33	9.89E-32
RFC4	1.79870974	4.190033751	3.90E-33	1.01E-31
KIAA1024	2.036996151	0.77959801	4.90E-33	1.26E-31
EIF2AK1	1.02592704	7.895400721	4.92E-33	1.27E-31
WDHD1	1.836091419	3.996345122	5.22E-33	1.34E-31
LINC01271	2.543579047	-0.673020353	5.75E-33	1.48E-31
SLC39A11	1.34868056	6.106715855	6.06E-33	1.55E-31
MYEOV	6.253777412	4.297330624	6.83E-33	1.75E-31
KDM5B	1.097082617	6.859572316	7.14E-33	1.83E-31
AC015921.1	3.089545463	-0.739295627	8.13E-33	2.07E-31
TYMS	1.932907802	4.51617734	8.76E-33	2.23E-31
RCCD1	1.338905687	3.659430345	8.77E-33	2.23E-31
JPT2	1.146129372	7.347951879	8.80E-33	2.24E-31
TFB2M	1.22463717	4.571913567	8.87E-33	2.25E-31
AC239868.2	1.923042428	3.535205116	1.06E-32	2.70E-31
GPR89A	1.04672144	2.171123114	1.14E-32	2.90E-31
AC133785.1	6.599854637	-0.605054378	1.29E-32	3.26E-31
KCNN4	3.226980537	5.717286672	1.35E-32	3.42E-31
PARPBP	2.122325377	2.707746813	1.37E-32	3.47E-31
CNTD2	4.333209354	2.045408111	1.54E-32	3.88E-31
TRIP13	2.65114036	4.43141662	1.63E-32	4.11E-31
SERINC2	2.053317237	7.560201893	1.75E-32	4.38E-31
AC007128.1	5.478791852	-0.188183402	1.85E-32	4.65E-31
GALNT14	3.703250285	4.367159469	2.10E-32	5.24E-31
SUV39H2	1.326076138	3.361125503	2.14E-32	5.34E-31
PUS7	1.30297321	4.501044779	2.21E-32	5.50E-31
AVL9	1.112986386	6.340348272	2.23E-32	5.53E-31
ADAM12	3.179488275	4.79021084	2.56E-32	6.36E-31
CBX3	1.068433424	7.680190845	2.58E-32	6.40E-31
MANF	1.37411763	6.384538304	2.67E-32	6.62E-31
PCMTD1P3	4.463081272	-1.978254105	2.82E-32	6.97E-31
BLACAT1	2.93608993	2.267109855	3.07E-32	7.59E-31
TPBG	1.763938467	5.387671726	3.07E-32	7.60E-31
DCST1	2.613515625	-0.070420492	3.08E-32	7.60E-31
AC084864.1	3.42167521	-2.574005524	3.12E-32	7.70E-31
SLCO5A1	3.263084236	2.100116979	3.27E-32	8.07E-31
F12	2.84688304	2.381173693	3.67E-32	9.03E-31
POLR2H	1.169504045	5.663249833	3.78E-32	9.30E-31
AP003559.1	3.575680832	-0.368670212	4.05E-32	9.92E-31
AUNIP	2.394837984	1.459899508	4.21E-32	1.03E-30
JPT1	1.686517744	7.248962427	4.41E-32	1.08E-30
IL1RL2	2.266643078	1.719360729	5.14E-32	1.25E-30
CPNE7	3.221757052	2.982619359	5.37E-32	1.31E-30
LINC02535	4.317204847	-0.700500734	5.42E-32	1.32E-30
OIP5	2.389425701	1.386373086	5.93E-32	1.44E-30
TMEM63C	4.145356069	3.527760312	6.00E-32	1.46E-30
CP	3.714696273	8.561058986	6.19E-32	1.50E-30
ELF3-AS1	1.74422564	1.303118234	6.72E-32	1.63E-30
SNHG1	1.562742572	5.190047434	9.67E-32	2.33E-30
LINC01426	2.544954327	2.412079883	1.09E-31	2.62E-30
STK39	1.57919098	5.967120564	1.09E-31	2.62E-30
THBS2	2.901372195	7.689244302	1.10E-31	2.64E-30
GNL3	1.100341733	6.347557553	1.11E-31	2.66E-30
DNAJC12	4.329848444	4.532407612	1.12E-31	2.68E-30
LINC01614	3.756574104	0.914724617	1.13E-31	2.72E-30
TDRKH-AS1	2.001343723	0.163130279	1.20E-31	2.86E-30
PRR19	2.154557231	1.005233589	1.21E-31	2.88E-30
CENPL	1.431561932	3.173826951	1.26E-31	3.01E-30
C2orf82	2.536059313	0.767883835	1.30E-31	3.09E-30
CGREF1	4.138387902	2.857118727	1.30E-31	3.10E-30
PLXNB3	3.363953724	4.391782523	1.37E-31	3.25E-30
CARD14	3.431739679	3.277329774	1.37E-31	3.25E-30
HSF2BP	2.253972495	-0.04810429	1.82E-31	4.29E-30
PTGES	2.998694377	5.441016906	1.82E-31	4.30E-30
CHRNA5	3.664155721	2.329464108	1.97E-31	4.62E-30
ALG1L2	2.066319202	-0.458569136	2.03E-31	4.77E-30
MMP13	6.55591859	4.968185553	2.03E-31	4.77E-30
ZNF695	4.391343511	0.26738609	2.09E-31	4.90E-30
RPP40	1.543154215	2.608186293	2.14E-31	5.02E-30
ARHGAP11A	2.119555553	4.11562346	2.19E-31	5.12E-30
TIMM8A	1.215441736	2.941551772	2.38E-31	5.56E-30
CYP27B1	2.407727762	2.909283672	2.46E-31	5.74E-30
TARS2	1.061291867	5.318332626	2.48E-31	5.79E-30
NPM3	1.698856624	4.51023402	2.66E-31	6.19E-30
PRR11	2.338262092	4.115708184	2.72E-31	6.35E-30
PITX1	4.684074026	3.94190046	2.80E-31	6.51E-30
YBX2	4.767651956	2.480528106	2.84E-31	6.59E-30
HTR3A	5.86879601	3.126572245	2.90E-31	6.73E-30
CCNE2	2.05440349	2.40737598	2.99E-31	6.93E-30
EEF1A2	6.366611145	5.940421271	3.17E-31	7.33E-30
FEZF1	5.709513067	1.892101603	3.71E-31	8.54E-30
WDR62	2.363711097	3.653991721	4.73E-31	1.09E-29
SGPL1	1.031145099	6.789795258	5.14E-31	1.18E-29
AL391056.1	4.282483891	1.666556151	5.56E-31	1.27E-29
ATAD5	1.619301819	3.026024718	6.98E-31	1.59E-29
HEATR1	1.099890147	5.61446613	7.46E-31	1.70E-29
CCDC169	2.959348441	0.681045473	8.09E-31	1.84E-29
GMPPA	1.023686485	5.717444445	8.57E-31	1.94E-29
HSH2D	1.410249443	4.383342061	8.93E-31	2.02E-29
TRIM59	1.516240142	3.358251158	9.26E-31	2.10E-29
AC016205.1	3.932414858	-0.199205225	9.64E-31	2.18E-29
C2CD4A	4.104582597	3.939581489	9.74E-31	2.20E-29
ACP6	1.317488643	4.728471468	1.03E-30	2.33E-29
CILP2	3.454260571	3.604341102	1.04E-30	2.34E-29
TRPM8	7.056513317	3.271758664	1.12E-30	2.52E-29
AC026120.1	4.379398213	-1.526405594	1.16E-30	2.61E-29
KRT80	2.537737455	5.961632747	1.16E-30	2.61E-29
FGF11	3.237029548	0.213735292	1.24E-30	2.78E-29
CLCN2	1.383346532	3.030268358	1.27E-30	2.86E-29
HMGA1	2.326023116	8.065908351	1.29E-30	2.89E-29
DNAJC22	3.37157753	3.250145359	1.33E-30	2.98E-29
GFPT1	1.181540273	7.51941643	1.37E-30	3.07E-29
TLCD1	1.800548992	4.429750092	1.73E-30	3.87E-29
KCNMB3	1.733019426	1.441091986	1.75E-30	3.91E-29
MRPL3	1.047469495	6.505236614	1.77E-30	3.94E-29
SPDL1	1.319597684	3.549324585	1.77E-30	3.95E-29
BBOX1-AS1	5.469274804	0.875468495	2.00E-30	4.46E-29
GBAP1	1.631736638	1.716100206	2.31E-30	5.13E-29
SBK1	2.636890425	4.936481315	2.53E-30	5.60E-29
SPRED3	2.497287168	1.772977575	2.65E-30	5.87E-29
WFDC3	3.967794713	3.425327438	2.66E-30	5.89E-29
SLC7A5	2.713676724	7.061279898	2.71E-30	5.99E-29
CHTF18	1.783284438	4.024062994	2.76E-30	6.10E-29
FAM172BP	3.907038996	-0.627285835	2.85E-30	6.29E-29
NMU	4.518170936	2.422291529	2.90E-30	6.39E-29
AC100861.1	1.460381802	1.658712235	2.96E-30	6.51E-29
AC120036.2	5.407111553	-0.940191539	3.21E-30	7.06E-29
ALG1L	3.303859261	2.676489006	3.40E-30	7.47E-29
BPHL	1.286583023	4.302962679	3.48E-30	7.64E-29
RBBP8NL	2.151894655	2.312809813	3.62E-30	7.95E-29
LARGE2	2.486191268	5.090213623	3.69E-30	8.10E-29
AL365356.4	4.402790877	-1.099464534	3.75E-30	8.22E-29
C2CD4D	2.559785684	0.897307873	3.78E-30	8.29E-29
MCM6	1.495911902	5.759667069	3.80E-30	8.33E-29
PSMG3	1.546116096	5.350277336	3.98E-30	8.71E-29
HSPD1	1.327722753	8.356186563	4.40E-30	9.61E-29
BCL9	1.36659486	5.660127854	4.45E-30	9.71E-29
TACC3	1.695742357	5.641194933	4.60E-30	1.00E-28
SNHG4	2.203557427	1.326643304	4.71E-30	1.03E-28
AC099850.3	2.3929254	0.959496851	4.80E-30	1.05E-28
FOXD2-AS1	1.663674105	2.095279662	4.87E-30	1.06E-28
TAS2R2P	5.179741578	-2.408305738	4.87E-30	1.06E-28
MIS18A	1.282187335	3.653224668	5.12E-30	1.11E-28
COL1A1	2.986332386	11.50836157	5.31E-30	1.15E-28
ZNF692	1.600975734	4.799660486	5.40E-30	1.17E-28
PIF1	2.312340288	1.956378655	5.74E-30	1.24E-28
GPR19	2.432931764	0.207914234	6.23E-30	1.35E-28
CASKIN1	3.676341595	0.153191079	6.25E-30	1.35E-28
PDCD2L	1.508736722	3.089810412	6.43E-30	1.39E-28
BOP1	1.718681921	5.915506501	7.62E-30	1.64E-28
C1orf220	2.17692484	-0.483957126	8.18E-30	1.76E-28
NUP155	1.372816532	5.790702144	9.22E-30	1.97E-28
ANKRD22	2.753931588	4.169740161	1.03E-29	2.20E-28
PC	1.746217449	5.256650917	1.17E-29	2.49E-28
AL133215.2	2.071437014	-1.286124549	1.20E-29	2.56E-28
AC027228.2	3.849850069	0.708632398	1.21E-29	2.58E-28
B3GNTL1	1.191692284	3.143896184	1.26E-29	2.68E-28
MROH6	2.48879482	5.431037778	1.41E-29	3.00E-28
GAPDH	1.75163976	11.08706897	1.42E-29	3.02E-28
ARHGAP40	3.713552893	3.32877374	1.61E-29	3.41E-28
AC005041.3	1.861678664	-0.912170908	1.66E-29	3.52E-28
SCN8A	2.922817659	2.190427179	1.73E-29	3.65E-28
ADCK5	1.634161531	3.724047131	1.79E-29	3.77E-28
ADGRF4	4.567671714	2.608858751	2.54E-29	5.32E-28
GHET1	1.863001192	-0.560762331	2.56E-29	5.36E-28
ZNF138	1.194958416	3.322790367	2.64E-29	5.52E-28
PFKP	2.172105238	7.336833701	3.12E-29	6.50E-28
AC015849.5	3.614612918	-0.84055624	3.16E-29	6.58E-28
FBXO32	2.173467445	6.011555794	3.44E-29	7.16E-28
PLPP4	4.088080424	1.216744154	3.49E-29	7.25E-28
AL645608.9	3.986329104	-1.171638008	3.78E-29	7.85E-28
AC009065.2	3.73855651	0.950852632	3.84E-29	7.96E-28
AC025580.1	4.135239722	1.897941906	3.92E-29	8.13E-28
IPO4	1.359041599	2.681512506	4.14E-29	8.56E-28
FAM83D	2.294523704	3.851164167	4.77E-29	9.85E-28
ASAH2B	1.095363395	2.042927168	5.59E-29	1.15E-27
DARS2	1.256103584	5.161815613	5.70E-29	1.17E-27
P4HA3	2.246988035	2.826685455	6.14E-29	1.26E-27
LAD1	1.965928159	7.186174939	6.95E-29	1.42E-27
E2F7	2.796951718	2.130504799	7.43E-29	1.51E-27
TYMSOS	2.472187729	-0.31248707	7.68E-29	1.56E-27
LGSN	4.774204706	4.338753892	8.04E-29	1.64E-27
ANO7	1.791732969	1.657444778	8.15E-29	1.66E-27
MFSD9	1.043732621	4.150410239	8.43E-29	1.71E-27
SPDEF	3.323969307	5.311391881	8.79E-29	1.78E-27
MARVELD3	1.471261587	4.235134622	9.43E-29	1.91E-27
KIF22	1.180544802	5.598290496	9.52E-29	1.93E-27
BARX2	4.0299157	3.479545657	9.77E-29	1.97E-27
B4GALT2	1.226952134	5.94450862	9.86E-29	1.99E-27
DUS4L	1.128660275	3.270092796	1.03E-28	2.08E-27
AC026250.1	2.079059427	-0.354012993	1.08E-28	2.17E-27
SLC2A1-AS1	2.381398256	-0.126824089	1.17E-28	2.35E-27
NAT9	1.06531927	5.209317546	1.22E-28	2.45E-27
LINC02332	3.811936266	-2.545863441	1.24E-28	2.50E-27
AL121949.2	6.155259819	0.192970619	1.36E-28	2.73E-27
AL354719.2	3.986889436	1.453162803	1.37E-28	2.74E-27
TMEM79	1.339481289	3.410715566	1.46E-28	2.93E-27
HHIPL2	5.988236259	3.235333899	1.58E-28	3.15E-27
DTL	1.883977235	3.982936926	1.71E-28	3.41E-27
SBF2-AS1	1.315403724	2.368581048	1.75E-28	3.48E-27
PLAC1	4.804347715	-0.102231866	1.87E-28	3.71E-27
HYLS1	1.32175937	2.739282021	2.19E-28	4.34E-27
MRM1	1.253875531	3.112087327	2.21E-28	4.37E-27
GYG2	2.260604653	3.607031044	2.32E-28	4.60E-27
LINC01711	3.773425371	-1.640050104	2.36E-28	4.67E-27
LINC00862	3.770226795	-0.484550771	2.42E-28	4.77E-27
AC013268.3	3.618908557	-0.947784177	2.51E-28	4.95E-27
VMP1	1.26769953	8.042440187	2.60E-28	5.12E-27
LINC00896	3.257104092	-0.274658275	2.71E-28	5.34E-27
PKP3	1.582402796	6.320403299	2.87E-28	5.64E-27
DBF4	1.446844454	3.813431597	3.00E-28	5.89E-27
STEAP1	2.840887122	4.575949499	3.06E-28	6.00E-27
ST14	1.506173234	8.224532752	3.07E-28	6.01E-27
AC009065.5	3.837090028	0.828526417	3.10E-28	6.07E-27
ADAM28	2.187973253	4.996205706	3.28E-28	6.42E-27
AKR7A3	4.915821938	3.175801234	3.59E-28	7.00E-27
CLDN10-AS1	6.378293083	0.727702765	3.71E-28	7.23E-27
HPDL	3.503992035	1.025276396	3.80E-28	7.41E-27
FHL2	2.304198081	5.955579747	3.89E-28	7.59E-27
POC1A	1.609259177	3.248597843	4.07E-28	7.91E-27
SPINK1	6.777144182	7.446653938	4.12E-28	8.02E-27
C11orf86	8.080874636	1.588114631	4.34E-28	8.43E-27
CEACAM1	2.100037384	5.798436129	4.42E-28	8.57E-27
BRIX1	1.246429771	5.459269279	4.78E-28	9.25E-27
SLC5A6	1.156327478	5.152302824	5.11E-28	9.87E-27
ABCB6	1.985668857	3.213139375	5.12E-28	9.90E-27
HCN3	1.770339647	2.718036542	5.17E-28	9.99E-27
AC020663.2	2.524418591	-1.038035098	5.33E-28	1.03E-26
FBXO43	2.343594057	-0.28203572	5.34E-28	1.03E-26
MMP1	5.366160926	6.822732739	5.35E-28	1.03E-26
MCM8	1.397436966	4.054304763	5.48E-28	1.05E-26
AC138904.1	3.195091303	-0.290621408	5.49E-28	1.06E-26
RAC3	2.368682004	3.858875401	5.96E-28	1.14E-26
RAD51AP1	2.087232354	3.278143384	6.19E-28	1.19E-26
Z84485.1	2.242267191	-0.174144063	6.27E-28	1.20E-26
AL157838.1	2.364961033	0.792718345	6.42E-28	1.23E-26
TBX15	3.681143458	3.368862727	6.77E-28	1.29E-26
FAP	2.256078265	4.446513837	7.09E-28	1.35E-26
XPO5	1.049265708	5.912504028	7.27E-28	1.39E-26
ONECUT2	4.865345492	2.02889586	7.87E-28	1.50E-26
DUS1L	1.201353696	6.711432323	8.21E-28	1.56E-26
WDR12	1.038136588	4.838774816	9.34E-28	1.77E-26
Z83851.1	1.409274313	0.290306043	9.53E-28	1.81E-26
HASPIN	1.964494172	1.422743753	9.71E-28	1.84E-26
CBX4	1.097659717	5.401838086	1.06E-27	2.00E-26
CHEK2	1.493793127	3.828846527	1.10E-27	2.08E-26
AL354707.1	3.034225707	1.004771825	1.17E-27	2.20E-26
SHMT2	1.487595351	6.757155299	1.23E-27	2.31E-26
PRAME	7.449627587	4.572925155	1.44E-27	2.70E-26
NETO1	4.828875798	0.503546847	1.46E-27	2.73E-26
AL445524.1	2.732116926	2.903473	1.48E-27	2.77E-26
SNRPE	1.135007352	5.641060857	1.56E-27	2.91E-26
ADAM8	2.132603645	6.04070256	1.59E-27	2.97E-26
UQCC2	1.464590322	5.402759633	1.67E-27	3.13E-26
SRD5A1	1.598702237	4.845224579	1.70E-27	3.18E-26
ZNF107	1.314616493	3.927569642	1.75E-27	3.26E-26
IRAK1	1.212633015	7.427380901	1.88E-27	3.50E-26
FUT3	2.362984891	4.833528968	1.97E-27	3.66E-26
IL22RA2	4.026883865	0.601714996	2.01E-27	3.74E-26
OGFRP1	1.509313877	-0.573216896	2.01E-27	3.74E-26
AC145207.9	2.388331179	-1.388352566	2.03E-27	3.76E-26
BMP8A	2.356347032	0.46331366	2.03E-27	3.77E-26
ZNF217	1.341493691	6.488001316	2.19E-27	4.05E-26
GNPNAT1	1.506973988	5.369948739	2.32E-27	4.28E-26
AL139412.1	4.139442299	-1.154968012	2.37E-27	4.37E-26
FBXO41	1.73153921	3.824093337	2.39E-27	4.41E-26
TMEM132A	2.036514432	5.832264771	2.72E-27	5.01E-26
FUT8	1.482642331	5.989692091	2.77E-27	5.10E-26
FANCB	1.878410349	0.462342451	3.26E-27	5.98E-26
LDHA	1.37557573	9.700229058	3.29E-27	6.03E-26
SPP2	7.499510979	0.355834221	3.33E-27	6.11E-26
CNFN	2.749238548	1.313290816	3.52E-27	6.45E-26
SLC25A39	1.223325973	7.454367299	3.53E-27	6.47E-26
VARS	1.186612737	7.007409066	3.55E-27	6.49E-26
SLC52A2	1.433865921	6.342870618	3.58E-27	6.54E-26
MB	3.399681217	3.244917645	3.80E-27	6.94E-26
HIST1H2AM	4.930702475	-0.640720886	3.91E-27	7.14E-26
RNU1-106P	2.971639723	-1.671559535	4.33E-27	7.89E-26
COL3A1	2.559269811	11.05150623	4.37E-27	7.96E-26
TNFSF11	4.07922696	1.269923512	4.40E-27	8.01E-26
AL365181.3	4.376981092	3.589032042	4.54E-27	8.24E-26
GAD1	3.749466412	1.873295673	4.90E-27	8.89E-26
SRPK3	3.127263073	2.480349169	4.98E-27	9.03E-26
RUSC1	1.149614791	5.744545144	5.45E-27	9.89E-26
PHLDA2	2.32508194	4.864877464	5.54E-27	1.00E-25
ESRP1	1.16674883	6.857017859	6.06E-27	1.10E-25
FOXP3	1.851943605	2.483306315	6.19E-27	1.12E-25
GOLGA7B	2.717805284	4.653225315	6.21E-27	1.12E-25
KIAA1524	2.002204787	3.233430052	6.63E-27	1.20E-25
FAM86JP	1.397226656	1.776286531	6.71E-27	1.21E-25
NPSR1-AS1	5.677486638	-1.543773362	7.03E-27	1.27E-25
CEP85	1.091379944	4.448559718	7.25E-27	1.31E-25
BEAN1	2.849545798	3.298620737	7.89E-27	1.42E-25
FANCG	1.222254084	4.119733102	7.90E-27	1.42E-25
BAIAP2L2	3.464920811	2.474677752	8.02E-27	1.44E-25
SLC29A4	3.133193046	4.741544639	8.55E-27	1.53E-25
AC092115.3	2.785706787	-1.560994235	8.60E-27	1.54E-25
SELENOI	1.300914029	5.816019676	8.90E-27	1.59E-25
PABPC1L	2.113782239	5.006877834	9.03E-27	1.61E-25
AC007128.2	5.975736009	-1.761406196	9.07E-27	1.62E-25
AC055713.1	1.522112285	1.769243981	9.13E-27	1.63E-25
LINC00634	3.734285036	-1.962862716	9.20E-27	1.64E-25
C2orf48	2.916145565	-0.69107534	9.40E-27	1.68E-25
TMEM105	2.215559743	1.799554323	9.46E-27	1.69E-25
WISP1	2.147684974	3.681686667	1.01E-26	1.80E-25
FLVCR1	1.260530828	4.565203692	1.01E-26	1.80E-25
SLC22A18AS	2.471399784	2.137835996	1.02E-26	1.81E-25
SULF1	2.537359115	7.406482559	1.07E-26	1.90E-25
RUNX2	1.619674864	4.207439479	1.15E-26	2.05E-25
TNFRSF18	2.641420028	3.001268655	1.16E-26	2.06E-25
COL24A1	1.936881602	1.867370453	1.36E-26	2.41E-25
CLPSL2	5.247261214	-0.780306134	1.39E-26	2.46E-25
GPC2	3.371742198	1.431073811	1.45E-26	2.56E-25
IKBKE	1.155639852	4.288502564	1.51E-26	2.67E-25
CLDN12	1.240858679	6.201852859	1.53E-26	2.71E-25
SLFN13	1.615627419	5.45165047	1.69E-26	2.97E-25
TEX11	3.416295528	-1.574779425	1.70E-26	3.00E-25
MRGBP	1.14946863	4.62407932	1.72E-26	3.03E-25
CKS1B	1.758200004	4.868452039	1.86E-26	3.27E-25
CA9	5.444407835	4.241795341	1.90E-26	3.33E-25
HSPE1	1.297605458	6.428447132	2.07E-26	3.63E-25
AC098934.1	2.410503646	2.597912051	2.09E-26	3.66E-25
TXNDC17	1.637877296	6.241346763	2.13E-26	3.73E-25
LINC01460	3.911937824	0.32271792	2.18E-26	3.81E-25
ITGA11	2.804084401	5.41350496	2.24E-26	3.92E-25
SGO2	1.636895456	3.375438811	2.41E-26	4.21E-25
GNGT1	6.075473038	-0.179738295	2.47E-26	4.31E-25
CENPH	1.444392434	3.070399341	2.55E-26	4.44E-25
HIST1H2AI	4.934505146	0.413848748	2.63E-26	4.57E-25
RHNO1	1.012840402	5.091016249	2.79E-26	4.84E-25
TBRG4	1.082134802	5.977036778	2.81E-26	4.88E-25
ILF2	1.069366589	7.838705509	2.82E-26	4.89E-25
PIAS3	1.071948654	5.856129884	2.90E-26	5.02E-25
AL606490.8	5.286782186	-2.815606408	3.19E-26	5.50E-25
ENO1	1.241348558	10.87191446	3.75E-26	6.45E-25
AL365181.2	5.260312322	2.225222234	4.03E-26	6.91E-25
AL121949.3	5.378826153	-0.658177798	4.07E-26	6.99E-25
AC009005.1	2.110751644	1.286621776	4.12E-26	7.06E-25
ABHD11	1.431182434	5.611117318	4.21E-26	7.20E-25
PSMD10P2	4.956607936	-1.297267759	4.25E-26	7.28E-25
AL121832.3	2.197859272	-0.08928409	4.32E-26	7.39E-25
ATAT1	1.246093091	3.817408903	4.32E-26	7.39E-25
IL31RA	4.156198241	1.89776151	4.56E-26	7.79E-25
COCH	3.753675379	2.764340192	4.72E-26	8.05E-25
LINC02159	4.136841473	0.893172922	5.40E-26	9.19E-25
HPCA	2.409971503	-0.831337188	5.41E-26	9.21E-25
AC009226.1	1.917366368	-1.457190452	5.56E-26	9.44E-25
IGFL2	4.09737607	1.395280611	5.60E-26	9.52E-25
CHRNB4	3.357062656	-0.481294814	5.71E-26	9.69E-25
SRRM3	2.339939986	2.119009602	5.92E-26	1.00E-24
GREB1L	3.478090499	2.279676443	6.11E-26	1.04E-24
DECR2	1.338147538	4.405171528	6.34E-26	1.07E-24
BRI3BP	1.231897594	4.962385067	6.35E-26	1.08E-24
NKX1-2	7.375279236	0.974395468	6.38E-26	1.08E-24
LRRC37A9P	3.690217642	-1.966205782	6.41E-26	1.08E-24
DERL3	2.216542608	5.268539187	6.73E-26	1.14E-24
GRIN1	3.157814256	1.320225804	7.29E-26	1.23E-24
CCDC185	4.51117978	-1.243942899	7.37E-26	1.24E-24
COL22A1	3.601128828	2.41948456	7.49E-26	1.26E-24
ASNS	1.70104268	5.314063608	7.50E-26	1.26E-24
IMPDH1P8	2.543461536	-1.857499793	7.82E-26	1.32E-24
AOC1	4.945773535	5.26936179	7.93E-26	1.33E-24
CABLES2	1.306421047	4.030955137	8.17E-26	1.37E-24
EFNA2	5.645932683	-1.192891345	9.83E-26	1.65E-24
GUCA1A	4.494062171	-1.605395569	9.88E-26	1.65E-24
AP005233.2	5.842132638	-0.492356763	1.00E-25	1.67E-24
AK4	2.598054071	4.699441257	1.03E-25	1.72E-24
HIST2H2BC	2.038330133	-1.614585278	1.10E-25	1.84E-24
PRDM12	3.00662427	-2.503934335	1.20E-25	2.00E-24
SLC25A13	1.080993949	5.182548528	1.25E-25	2.07E-24
DCST2	2.340366574	1.177103932	1.25E-25	2.07E-24
TMTC4	1.209468334	4.812636147	1.25E-25	2.08E-24
BARD1	1.182373353	3.784316038	1.41E-25	2.33E-24
AC022784.1	4.702414565	0.363169971	1.42E-25	2.35E-24
SASS6	1.237991243	2.904566896	1.43E-25	2.37E-24
B3GNT6	5.595866061	4.116766871	1.48E-25	2.44E-24
DBF4B	1.336483662	3.196065722	1.52E-25	2.51E-24
NGEF	3.138401329	3.392666872	1.58E-25	2.60E-24
NSUN2	1.050402894	6.660877025	1.59E-25	2.62E-24
AL096865.1	2.261506283	-1.063583549	1.62E-25	2.66E-24
SNHG3	1.530129514	4.875545964	1.63E-25	2.68E-24
PROC	3.90270612	2.069083199	1.64E-25	2.69E-24
CST1	6.240800589	4.323454728	1.67E-25	2.75E-24
DLL3	6.762731165	1.969268529	1.68E-25	2.76E-24
KDELR2	1.016829516	8.561187701	1.72E-25	2.82E-24
MUC3A	4.657979417	5.929474328	1.73E-25	2.83E-24
AC120114.1	1.699463156	-0.449718457	1.83E-25	3.00E-24
C19orf48	1.45150152	5.43989061	1.85E-25	3.02E-24
CYP4A22-AS1	2.501422807	-1.526183524	1.86E-25	3.05E-24
MAP7D2	3.483856165	3.338510754	1.86E-25	3.05E-24
AL096828.3	2.066382578	-1.034083365	1.90E-25	3.11E-24
SYNGR4	4.352958152	-0.946381361	1.96E-25	3.20E-24
GMNN	1.380883463	4.187301842	2.12E-25	3.45E-24
SLC12A9-AS1	2.185785024	-1.073850768	2.19E-25	3.56E-24
AL079303.2	3.325600939	0.339547931	2.24E-25	3.64E-24
GEN1	1.142261872	3.790516746	2.32E-25	3.78E-24
AC141586.1	1.072430598	0.76640045	2.32E-25	3.78E-24
RCC2	1.00128703	7.372351702	2.48E-25	4.01E-24
AP003469.2	2.723293396	-1.287979015	2.49E-25	4.03E-24
GRTP1	1.550105807	3.741730334	2.51E-25	4.06E-24
VIL1	6.857271705	4.602409498	2.54E-25	4.12E-24
C1orf61	5.493796785	1.881826536	2.67E-25	4.32E-24
MIR559	2.455435061	-1.969812234	2.72E-25	4.40E-24
MROH3P	4.745022088	-0.629012998	3.04E-25	4.91E-24
DUSP13	5.931453636	1.246384805	3.17E-25	5.10E-24
CHPF2	1.008816746	6.670327351	3.24E-25	5.21E-24
LINC01607	2.5152983	-0.186769822	3.43E-25	5.50E-24
KRTAP4-1	7.269749442	0.258940329	3.43E-25	5.51E-24
LPGAT1	1.107785123	6.72089424	3.50E-25	5.62E-24
ATAD3B	1.454011859	4.726855642	3.52E-25	5.65E-24
ARHGEF19	1.594157859	5.191729083	3.61E-25	5.79E-24
PYCR3	1.407048345	4.538488828	3.90E-25	6.24E-24
CDH3	2.922193264	6.934734871	3.94E-25	6.30E-24
AP000769.1	2.345514697	2.220576575	4.11E-25	6.57E-24
P4HB	1.122880435	10.32241907	4.20E-25	6.71E-24
AL353693.1	5.296331145	-1.802133686	4.47E-25	7.13E-24
BCL2L10	4.099228314	-0.376332234	4.50E-25	7.17E-24
AC099066.2	2.955661723	-1.287193329	4.95E-25	7.89E-24
GARS	1.075849885	7.046629004	5.01E-25	7.97E-24
C6orf222	5.343917781	0.914907376	5.41E-25	8.58E-24
DCST1-AS1	1.709233263	0.557344554	5.79E-25	9.16E-24
EGLN3	3.042462275	6.029690726	6.06E-25	9.59E-24
TWNK	1.249062112	3.850272506	6.47E-25	1.02E-23
PTBP1P	2.932318852	-1.015324392	6.47E-25	1.02E-23
GTF2IP7	2.932254014	-0.046703631	6.53E-25	1.03E-23
MMP12	3.902993862	5.100864117	6.57E-25	1.04E-23
CCT5	1.287322934	7.889246693	6.95E-25	1.09E-23
ZMYND19	1.014166439	4.20689835	7.40E-25	1.16E-23
LINC00942	6.571096853	3.082004874	7.62E-25	1.20E-23
RTN4RL2	2.927360737	3.816633221	8.20E-25	1.29E-23
COL5A2	2.195310889	7.659349695	8.50E-25	1.33E-23
AL138760.1	5.246835709	-1.62768849	8.65E-25	1.35E-23
YWHAEP7	3.805212837	-0.928337453	8.93E-25	1.40E-23
AL355338.1	1.719914391	2.444799002	9.03E-25	1.41E-23
LINC01705	3.807621641	-1.495243232	9.41E-25	1.47E-23
CCHCR1	1.165589472	4.837675131	9.61E-25	1.50E-23
FGL1	7.109277555	5.668744585	9.62E-25	1.50E-23
KCNMB2-AS1	5.501499433	1.027575261	9.70E-25	1.51E-23
IL36RN	6.203091005	1.68063418	1.02E-24	1.59E-23
ACY3	2.758625134	1.791101658	1.02E-24	1.59E-23
CDCA4	1.477097521	4.315494301	1.03E-24	1.61E-23
MICALL2	1.566709361	5.625542677	1.05E-24	1.63E-23
AL353807.3	1.639387866	0.154011314	1.06E-24	1.65E-23
FAM72B	2.294334222	0.139461706	1.07E-24	1.67E-23
RPL39L	2.353471682	3.9611334	1.10E-24	1.71E-23
FBXL19	1.214809435	4.672939304	1.26E-24	1.95E-23
AL121949.1	4.408478425	2.380220044	1.26E-24	1.95E-23
TESMIN	2.828382091	2.386114821	1.31E-24	2.02E-23
LINC02544	3.529258795	-0.749015815	1.31E-24	2.02E-23
NLRP3P1	4.566054074	-1.820338303	1.36E-24	2.09E-23
OR51E1	3.778870383	-0.241666495	1.44E-24	2.22E-23
AC009237.14	1.309511782	2.688861509	1.45E-24	2.24E-23
DSCC1	1.778586475	2.910985459	1.49E-24	2.29E-23
NET1	1.410216018	7.394858538	1.51E-24	2.32E-23
MANEAL	1.886151572	4.242854121	1.58E-24	2.43E-23
DRP2	3.234115556	0.257011236	1.60E-24	2.45E-23
RHPN1	1.919264672	5.120529012	1.63E-24	2.50E-23
AC104024.2	3.287746925	-0.255586615	1.76E-24	2.70E-23
MCIDAS	3.014972374	1.237472235	1.79E-24	2.75E-23
LINC02362	2.583820294	1.295468993	1.92E-24	2.93E-23
NQO1	3.020172026	8.234176212	1.97E-24	3.01E-23
ACRV1	2.685356212	-1.699773656	2.01E-24	3.07E-23
NPSR1	5.991657547	-1.232353928	2.07E-24	3.16E-23
MESP1	2.356184566	2.097433191	2.10E-24	3.20E-23
U62317.5	2.876494993	0.001546948	2.14E-24	3.27E-23
TNFRSF25	1.879921071	3.752106908	2.15E-24	3.27E-23
PUS1	1.163597328	4.503015643	2.15E-24	3.28E-23
AC010719.1	2.797287634	0.067349426	2.16E-24	3.29E-23
BARX1	7.571498907	3.934792314	2.24E-24	3.40E-23
RAB19	1.55319073	0.645219153	2.26E-24	3.43E-23
DDIT4L	3.317592843	3.538482406	2.36E-24	3.58E-23
NME4	1.414989777	6.481669236	2.48E-24	3.77E-23
ZPLD1	4.674453978	-0.080330757	2.56E-24	3.89E-23
DGCR9	3.052641046	0.809538838	2.58E-24	3.92E-23
AC097358.2	3.01350572	-2.685547383	2.68E-24	4.06E-23
PRR36	2.215069332	4.411574258	2.70E-24	4.08E-23
BAIAP2L1	1.267102921	6.511179215	2.77E-24	4.19E-23
MSTO2P	1.408409579	1.756675564	2.88E-24	4.35E-23
SLC2A5	2.366503712	3.205928318	2.91E-24	4.40E-23
PDCD6	1.082795388	6.979268417	3.01E-24	4.54E-23
ZWILCH	1.104417988	3.975140319	3.05E-24	4.60E-23
SRPX2	2.351719127	4.853690981	3.12E-24	4.70E-23
RALY-AS1	1.277649862	1.184430191	3.33E-24	5.02E-23
FAM155B	3.259625051	1.610406328	3.36E-24	5.06E-23
LINC01833	6.480337143	0.646091193	3.43E-24	5.17E-23
INSL3	2.018195487	-1.17395751	3.46E-24	5.21E-23
TMEM62	1.058739114	5.525361044	3.52E-24	5.29E-23
LINC01012	1.959583315	-0.340951162	3.55E-24	5.33E-23
C15orf48	3.120070613	5.989560724	3.72E-24	5.57E-23
AL590666.2	3.692701135	0.94928123	3.79E-24	5.67E-23
AC013731.1	2.166404554	-1.441704373	3.83E-24	5.74E-23
AP002957.1	4.14206884	-1.067387495	3.96E-24	5.93E-23
H1F0	1.211931817	8.30693835	4.18E-24	6.24E-23
AC026401.3	1.337011826	2.643507173	4.21E-24	6.29E-23
MTFR1	1.280717053	5.275896142	4.32E-24	6.45E-23
CREB3L4	1.401414905	4.669147492	4.46E-24	6.65E-23
RHOV	3.695960609	4.931357267	4.47E-24	6.66E-23
IGF2BP3	3.956705686	3.744856261	4.51E-24	6.71E-23
AC008496.2	4.484520504	-0.429262863	4.82E-24	7.16E-23
ATP6V1C2	3.006113037	3.391654534	4.86E-24	7.21E-23
EPHB2	2.285307989	5.313888233	4.91E-24	7.28E-23
CCDC167	1.398461984	4.025808328	5.24E-24	7.77E-23
JSRP1	2.926765094	2.296916064	5.42E-24	8.04E-23
EPHX4	2.609093883	1.92119693	5.93E-24	8.77E-23
APCDD1L	4.273269133	1.244965276	6.03E-24	8.92E-23
PANX2	2.509552688	4.002727308	6.19E-24	9.14E-23
SORD	1.452777375	4.595531412	6.76E-24	9.95E-23
CEP72	1.317243796	3.074431913	6.76E-24	9.95E-23
HDGF	1.054579017	8.628285464	6.83E-24	1.01E-22
DNMT3B	2.089214669	2.781052964	7.06E-24	1.04E-22
HAVCR1	5.030628399	1.398114282	7.21E-24	1.06E-22
ICA1	1.168553976	5.557037461	7.56E-24	1.11E-22
SCG5	3.086147262	3.513983879	7.68E-24	1.13E-22
HECW1	2.337054418	0.929246092	7.73E-24	1.14E-22
HOXC-AS2	5.003571893	-0.676896405	7.80E-24	1.15E-22
AC016773.1	1.982885085	-0.615144368	8.19E-24	1.20E-22
LGI2	2.718826317	3.774523634	8.43E-24	1.24E-22
DNAAF5	1.022211878	5.550212023	8.91E-24	1.30E-22
HMGB3P6	3.430939844	-2.756789515	9.67E-24	1.41E-22
LINC00629	3.412685403	-2.121478644	9.72E-24	1.42E-22
ZNF92	1.0439376	3.651416654	1.01E-23	1.47E-22
DHTKD1	1.054593568	5.595032336	1.07E-23	1.55E-22
FAM178B	2.91274971	1.730559945	1.08E-23	1.56E-22
AP000553.1	2.938053992	-1.568933914	1.20E-23	1.74E-22
DSP	2.318261561	8.49628766	1.21E-23	1.75E-22
DTYMK	1.281968737	4.978338045	1.22E-23	1.77E-22
SLC17A9	2.398966623	4.657008502	1.23E-23	1.77E-22
URB1	1.156273258	5.851026309	1.24E-23	1.79E-22
BHLHA15	2.900370144	1.647613916	1.26E-23	1.82E-22
AP000974.1	2.31909286	-1.19336755	1.26E-23	1.82E-22
TMPO-AS1	1.573195888	1.278106607	1.28E-23	1.84E-22
SYNGR3	2.797342558	2.011115372	1.29E-23	1.87E-22
AP003108.5	3.751864658	-0.788064394	1.40E-23	2.01E-22
U52111.1	2.243004757	-0.648100626	1.42E-23	2.05E-22
AC007639.1	3.709956551	-2.340261262	1.48E-23	2.13E-22
MELTF	2.838385984	4.676695654	1.56E-23	2.24E-22
CEACAM5	4.841802982	9.467532349	1.58E-23	2.27E-22
IGHG4	3.685976896	8.487867201	1.59E-23	2.29E-22
PRDX4	1.409079105	6.952106151	1.62E-23	2.33E-22
ATAD3A	1.205592438	4.694376056	1.72E-23	2.47E-22
AL450992.2	1.957085443	2.281435283	1.81E-23	2.60E-22
AC104966.1	3.544645557	0.112687787	1.84E-23	2.64E-22
TSTA3	1.399019554	6.813407848	1.87E-23	2.68E-22
METTL1	1.374661969	4.621987104	1.90E-23	2.73E-22
S100P	5.019668055	7.863862455	2.07E-23	2.96E-22
NKAIN1	4.762226375	0.175504378	2.45E-23	3.50E-22
KLHL17	1.424956342	3.196246769	2.53E-23	3.61E-22
SOX12	1.377388116	5.074619659	2.55E-23	3.63E-22
HMBS	1.185512808	4.863512241	2.57E-23	3.66E-22
TMEM45B	1.869043718	5.847495996	2.65E-23	3.77E-22
XKRX	2.846422037	3.925233481	2.66E-23	3.78E-22
PGLYRP4	4.277042133	1.111845907	2.71E-23	3.85E-22
AL132712.1	1.559064616	0.020053978	2.75E-23	3.91E-22
OVOL1	2.295155649	2.416192856	2.77E-23	3.92E-22
CNPY2	1.028545473	5.030800327	2.97E-23	4.21E-22
HDHD3	1.19277117	4.870529646	3.17E-23	4.48E-22
IBSP	4.92563932	1.109515378	3.35E-23	4.72E-22
LRRC20	1.212950768	4.928419406	3.36E-23	4.74E-22
CENPM	1.787775687	3.042836084	3.44E-23	4.85E-22
LINC00628	3.610945483	-2.780732614	3.44E-23	4.85E-22
GAREM2	1.94625212	3.110868531	3.80E-23	5.35E-22
RAET1K	2.313540299	-1.610060396	3.90E-23	5.49E-22
PAEP	7.676025139	6.368034539	3.91E-23	5.49E-22
BNIP3P11	2.132763727	0.252646269	3.91E-23	5.49E-22
PLA2G2C	3.031410168	-1.165713203	3.95E-23	5.55E-22
NIPSNAP1	1.122785119	6.32831891	4.05E-23	5.68E-22
RNFT2	2.230112093	2.676408024	4.16E-23	5.83E-22
HYOU1	1.163186164	8.029740953	4.29E-23	6.00E-22
EPHX3	2.279819718	4.164030352	4.35E-23	6.09E-22
LINC01588	1.22407767	1.027191761	4.49E-23	6.26E-22
NXPH4	4.162744364	2.381071681	4.50E-23	6.29E-22
LINC01395	4.980847022	-1.434172312	4.57E-23	6.38E-22
TRAF5	1.255658031	4.672103935	4.68E-23	6.52E-22
BYSL	1.222822382	4.701457198	4.85E-23	6.76E-22
LYPD3	3.491285559	4.2367518	4.87E-23	6.78E-22
ECEL1	4.614558007	1.971551445	4.88E-23	6.80E-22
KREMEN2	2.921032228	0.568701788	4.93E-23	6.86E-22
NPW	5.037821747	1.836891959	4.95E-23	6.89E-22
LIPM	2.561668664	0.401482964	5.04E-23	7.01E-22
AC011503.2	2.015851677	0.518929991	5.09E-23	7.08E-22
RPL23AP77	3.829949609	-1.736013629	5.10E-23	7.08E-22
DDX11	1.434510354	4.642950124	5.14E-23	7.13E-22
TRIM31	3.998935153	3.271826755	5.38E-23	7.46E-22
MMP17	2.614557978	2.976610555	5.68E-23	7.88E-22
SUZ12P1	1.053996213	3.038579905	5.79E-23	8.03E-22
KIF20B	1.348969337	3.86701745	6.15E-23	8.51E-22
ALG3	1.108947095	5.764959184	6.30E-23	8.71E-22
GMDS	1.423878604	4.892600655	6.37E-23	8.79E-22
NKPD1	2.521409401	-1.170157836	6.42E-23	8.86E-22
LINC00525	3.446959641	-1.284081282	6.71E-23	9.24E-22
AC141557.2	3.654956372	-2.167042929	6.76E-23	9.31E-22
TRIM45	1.354490915	2.585346689	6.80E-23	9.36E-22
PODNL1	2.75842197	3.920212186	6.94E-23	9.54E-22
AC091057.3	2.530940698	-1.74909561	7.02E-23	9.65E-22
METTL7B	2.629846427	4.023598315	7.05E-23	9.70E-22
ZP3	2.034462917	2.717821355	7.08E-23	9.73E-22
MESP2	3.159961299	0.457539656	7.22E-23	9.93E-22
CDKN2A	3.55976038	4.647845825	7.34E-23	1.01E-21
RACGAP1	1.523158087	5.146224148	7.52E-23	1.03E-21
HIST1H2BN	1.946315433	1.581601625	7.57E-23	1.04E-21
E2F5	1.256745621	4.011792744	7.60E-23	1.04E-21
AC087388.1	1.61397356	-0.071674866	7.65E-23	1.05E-21
AL513497.1	1.97475536	0.021294733	7.71E-23	1.06E-21
LINC02473	4.056595981	-2.539660965	7.74E-23	1.06E-21
LINC00880	3.395726768	-0.702352982	8.06E-23	1.10E-21
TMEM51-AS1	1.756623799	1.30965264	8.64E-23	1.18E-21
AC079089.1	3.21157455	-1.408869924	9.25E-23	1.26E-21
GSDMB	1.686671467	4.661278254	9.52E-23	1.30E-21
WDR88	1.442358578	0.055550636	1.08E-22	1.46E-21
CD3EAP	1.205968308	2.566692459	1.19E-22	1.61E-21
H2AFX	1.320232131	5.425225577	1.23E-22	1.67E-21
SEMA4B	1.599391073	7.647523468	1.26E-22	1.70E-21
AC005256.1	6.592327684	-1.984396141	1.26E-22	1.71E-21
PTPRG-AS1	1.781481187	0.646936896	1.27E-22	1.73E-21
ZNF252P-AS1	1.958283002	-1.05888129	1.29E-22	1.74E-21
AC091178.1	1.800476803	-0.732566044	1.41E-22	1.90E-21
PPFIA4	2.415275557	2.378862584	1.43E-22	1.93E-21
AC005077.4	3.259504487	1.991094939	1.48E-22	2.00E-21
MTHFD2	1.501072943	6.3977415	1.49E-22	2.01E-21
AL355796.1	4.549747072	-0.799107148	1.49E-22	2.01E-21
DSN1	1.051187162	4.517957864	1.51E-22	2.04E-21
AL133153.1	3.086072385	-3.280915021	1.60E-22	2.15E-21
IL37	6.485814573	3.297716372	1.61E-22	2.16E-21
GPX2	5.895419752	6.651249465	1.67E-22	2.24E-21
EPYC	5.337557797	0.397037293	1.68E-22	2.25E-21
AL163953.1	5.097742856	-2.635051748	1.77E-22	2.36E-21
ENTPD7	1.183121807	3.961629877	1.77E-22	2.37E-21
FAM72C	2.802818687	-1.139821596	1.80E-22	2.41E-21
TIMP1	1.502383795	8.870602391	1.86E-22	2.49E-21
PLAU	2.625570588	7.525894154	1.87E-22	2.49E-21
CAD	1.150881672	6.088888543	1.91E-22	2.54E-21
CBX2	2.429303765	4.121713728	1.93E-22	2.58E-21
AL109615.3	3.035415211	2.178556637	1.96E-22	2.61E-21
SRD5A3	1.640452439	6.309128978	1.97E-22	2.62E-21
PAQR4	1.469685649	4.129407011	2.11E-22	2.81E-21
BICDL1	1.956957495	4.481499676	2.12E-22	2.82E-21
IGHG1	3.066173561	12.42700367	2.12E-22	2.82E-21
RNF183	4.296424239	1.685511553	2.13E-22	2.84E-21
HOOK1	1.114816477	5.326840927	2.18E-22	2.89E-21
DUSP9	4.561551115	1.443615768	2.18E-22	2.90E-21
RTBDN	5.26774015	-0.070305254	2.26E-22	3.00E-21
CELF5	3.362752774	0.490239119	2.28E-22	3.02E-21
INHA	6.412579291	3.618188111	2.31E-22	3.06E-21
VGF	6.057708073	2.605951127	2.35E-22	3.11E-21
GPI	1.129120293	8.487392804	2.35E-22	3.12E-21
COL7A1	3.15949142	4.699246485	2.42E-22	3.21E-21
CCDC137	1.028232968	4.959779111	2.51E-22	3.32E-21
SMPDL3B	1.928624058	6.039816822	2.57E-22	3.40E-21
RCOR2	2.752959941	2.317836208	2.62E-22	3.46E-21
LINC00115	1.45431843	-0.309062029	2.68E-22	3.54E-21
ARNTL2	2.539311207	5.177625498	2.73E-22	3.61E-21
HIST1H3H	2.616047906	2.149836483	2.74E-22	3.61E-21
INCENP	1.291778894	4.571920099	2.75E-22	3.63E-21
SMUG1	1.007578154	5.033017449	2.80E-22	3.69E-21
LINC00887	3.873182102	-0.859439486	3.01E-22	3.96E-21
STRIP2	2.766043918	3.601823952	3.07E-22	4.04E-21
KPNA7	2.294670645	1.94598039	3.19E-22	4.19E-21
LINC00665	2.322826626	4.474539193	3.33E-22	4.37E-21
AL024498.1	1.404680372	-0.971355293	3.54E-22	4.64E-21
BIK	1.988134489	2.836568225	3.60E-22	4.71E-21
SLC26A6	1.347054246	4.30365904	3.68E-22	4.81E-21
AIMP2	1.05949914	4.461441247	3.90E-22	5.09E-21
COL5A1	2.011493642	8.288837691	3.92E-22	5.12E-21
HNRNPA1P21	1.755783008	0.50092691	3.97E-22	5.18E-21
FA2H	2.52095596	4.653281371	4.10E-22	5.33E-21
AC107959.3	2.262587072	-0.288364906	4.12E-22	5.36E-21
C20orf144	1.787445164	-0.769184846	4.15E-22	5.39E-21
LCTL	1.62007315	-1.525598724	4.30E-22	5.59E-21
LINC02003	4.140546273	-2.482189973	4.33E-22	5.62E-21
ERFE	3.29532919	2.467150334	4.38E-22	5.69E-21
FOXI3	6.547689863	1.445377721	4.57E-22	5.92E-21
BRCA1	1.513851858	4.052667404	4.58E-22	5.94E-21
PPIF	1.087731537	5.934228295	4.83E-22	6.25E-21
ANKRD34B	5.068421537	1.311930473	5.03E-22	6.51E-21
IL23A	2.184705524	1.503041343	5.12E-22	6.62E-21
AL132712.2	1.812445693	-1.82300786	5.37E-22	6.93E-21
LINC02474	4.793110995	1.092635533	6.02E-22	7.74E-21
AC106900.2	4.489184832	-1.745222192	6.12E-22	7.88E-21
TUBG1	1.175309155	5.463848902	6.34E-22	8.14E-21
CST4	6.597707758	0.018435108	6.74E-22	8.65E-21
AC079062.1	6.567559872	2.931032523	6.87E-22	8.81E-21
AC011290.2	1.631003837	-0.633278882	6.91E-22	8.86E-21
AC099509.1	3.761215056	0.111185069	7.23E-22	9.26E-21
ABCB9	1.307593897	3.195415701	7.51E-22	9.62E-21
AC093904.4	3.721827979	0.035886988	7.73E-22	9.90E-21
HIST1H3J	5.719930057	-1.263456802	8.09E-22	1.03E-20
FAM72D	2.311458461	-0.585448147	8.17E-22	1.04E-20
ZNF887P	2.066574711	-2.125211027	8.29E-22	1.06E-20
AKR1B15	5.886863614	1.981316435	8.46E-22	1.08E-20
HIST1H2BG	4.086606182	1.396385729	8.58E-22	1.09E-20
LINC00337	2.9209336	-0.529830022	9.59E-22	1.22E-20
AC090505.1	4.04374609	-2.334012426	9.81E-22	1.25E-20
AP002498.1	4.019483455	0.085370519	1.06E-21	1.35E-20
TTYH3	1.346318149	7.249105684	1.08E-21	1.37E-20
RAB3B	4.264607594	3.077105253	1.08E-21	1.38E-20
LINC00461	4.134256593	-2.043175664	1.11E-21	1.41E-20
PPP1R14BP2	3.162057484	-2.287840168	1.14E-21	1.45E-20
FUT9	6.307075769	1.111759535	1.16E-21	1.47E-20
LINC02081	2.913126032	0.378067931	1.18E-21	1.49E-20
PADI1	6.344642558	2.249359209	1.19E-21	1.51E-20
FRGCA	3.854111675	-1.444925698	1.21E-21	1.53E-20
STK32A-AS1	3.274502207	0.213723113	1.22E-21	1.54E-20
PPP2R2C	4.996553315	3.527028168	1.26E-21	1.59E-20
TSPAN6	1.153832747	6.061924501	1.26E-21	1.59E-20
ASPHD1	2.755403142	3.449387434	1.28E-21	1.61E-20
TTYH1	2.434518516	0.010914989	1.30E-21	1.63E-20
RHPN1-AS1	1.599775561	1.287254573	1.33E-21	1.67E-20
SP8	6.664987221	1.123873149	1.33E-21	1.68E-20
C9orf172	1.534255075	2.300426584	1.42E-21	1.78E-20
ZNF724	1.911932177	0.648109768	1.42E-21	1.78E-20
DLG5	1.22499136	5.541478851	1.46E-21	1.84E-20
LHX2	4.561919677	-0.510522386	1.54E-21	1.93E-20
LAPTM4B	1.470381556	8.387953292	1.61E-21	2.02E-20
SIX1	2.463899167	4.738079129	1.62E-21	2.03E-20
GJB6	5.20859709	2.144941286	1.69E-21	2.11E-20
AC124944.3	1.830555911	0.693457523	1.71E-21	2.13E-20
METTL11B	4.891710627	-2.809938582	1.76E-21	2.19E-20
MYOSLID	3.38369151	0.837490116	1.94E-21	2.41E-20
GNG4	4.608468787	3.475916967	1.96E-21	2.43E-20
IGHGP	2.817286954	6.356520787	2.02E-21	2.51E-20
DNASE1	1.147941489	4.386254468	2.06E-21	2.55E-20
AC023301.1	4.251095442	-0.857915178	2.09E-21	2.58E-20
OR7E38P	1.508626801	2.330625785	2.14E-21	2.65E-20
HGH1	1.154245244	5.122436499	2.16E-21	2.68E-20
PRB3	4.587322421	0.409681946	2.20E-21	2.72E-20
AL133153.2	2.574404671	-3.112982134	2.25E-21	2.78E-20
KRTCAP2	1.07223763	4.84852711	2.26E-21	2.79E-20
THNSL1	1.041183601	3.440310874	2.34E-21	2.88E-20
AC090673.1	3.391447995	-0.281218076	2.39E-21	2.95E-20
EEF1E1P1	2.254719905	-2.191293022	2.41E-21	2.97E-20
CCDC34	1.481942154	3.640820673	2.42E-21	2.98E-20
LINC00160	3.682519991	-1.441739426	2.53E-21	3.11E-20
PCP4	5.320241602	3.883700195	2.53E-21	3.11E-20
CPNE4	2.78154338	1.907452092	2.63E-21	3.23E-20
NDC1	1.047029786	5.161279654	2.63E-21	3.23E-20
PGLYRP3	5.683137685	-0.428720536	2.72E-21	3.34E-20
HES6	2.760734154	4.440001231	2.84E-21	3.48E-20
PRSS50	3.264024874	0.868893037	2.87E-21	3.51E-20
PTGFRN	1.200687605	6.501643246	2.92E-21	3.57E-20
AL355312.3	2.670576026	1.439916344	2.93E-21	3.58E-20
PLA2G2F	5.354300472	-1.293763844	2.95E-21	3.61E-20
VSX1	3.911687419	-1.190585174	3.28E-21	4.00E-20
AL928654.5	1.408322758	1.721671826	3.31E-21	4.04E-20
MSH5	1.682571874	1.982026764	3.32E-21	4.05E-20
LINC01569	1.481759571	1.757051106	3.82E-21	4.64E-20
HIST2H4A	2.276158407	-1.105289329	3.94E-21	4.78E-20
SYPL1P2	1.976774908	-1.324777844	3.96E-21	4.80E-20
CYP27C1	3.074000142	1.780961884	4.01E-21	4.86E-20
MCTS2P	1.428653962	0.042890492	4.02E-21	4.87E-20
IL20RB	3.892875505	3.284728377	4.18E-21	5.05E-20
TMED3	1.212227329	7.155566008	4.19E-21	5.06E-20
AL589765.4	1.561047733	-0.133956436	4.33E-21	5.24E-20
AC087269.1	3.891849202	-0.802332028	4.38E-21	5.28E-20
CDH17	5.218659934	3.589292181	4.57E-21	5.51E-20
ALDH3B2	2.954470822	3.670345942	4.69E-21	5.66E-20
AC120498.4	5.582635061	-1.654741097	4.73E-21	5.71E-20
RPS10P7	1.180164611	1.609881763	4.84E-21	5.83E-20
LSR	1.396598883	7.937702762	4.84E-21	5.83E-20
AC093904.2	3.400685574	-1.717653466	4.90E-21	5.90E-20
TMEM156	2.464289247	2.770578372	4.96E-21	5.97E-20
AC007285.2	2.465632566	-2.247075915	5.03E-21	6.05E-20
PUSL1	1.173520383	3.885618537	5.33E-21	6.40E-20
AP000424.1	3.785802701	-2.472070703	5.58E-21	6.69E-20
GLB1L3	5.202022849	4.429095328	5.95E-21	7.13E-20
TPSP2	6.694650183	-1.307707604	6.17E-21	7.38E-20
RNASEH2A	1.306623763	4.454923957	6.22E-21	7.45E-20
C2orf15	1.230252725	2.08380553	6.29E-21	7.53E-20
NRK	3.813613632	3.241572582	6.89E-21	8.22E-20
AP000251.1	3.484434525	-1.412593069	7.06E-21	8.42E-20
ZIC2	5.152828633	0.833960943	7.15E-21	8.52E-20
B3GNT4	2.128722093	1.334382331	7.25E-21	8.63E-20
THEM5	1.889438277	2.651373141	7.32E-21	8.71E-20
CAPN10-AS1	1.253743026	1.301650819	7.76E-21	9.23E-20
PFDN6	1.054455482	5.214061907	8.03E-21	9.53E-20
STK32A	2.101710025	4.483207887	8.04E-21	9.54E-20
AL136162.1	1.918187828	-1.073724495	8.11E-21	9.62E-20
KIF18A	1.433760914	2.861325853	8.41E-21	9.96E-20
ZDHHC9	1.277634335	7.625076622	8.45E-21	1.00E-19
HIST1H1D	6.700413216	1.190748394	8.46E-21	1.00E-19
DHRS13	1.181109293	2.43831045	8.52E-21	1.01E-19
AL355987.5	2.618593731	-2.797644595	8.62E-21	1.02E-19
STK31	2.033512501	2.47568881	8.79E-21	1.04E-19
AC011352.3	4.701414356	-2.851159008	8.81E-21	1.04E-19
BDH1	1.355639717	4.471955594	9.02E-21	1.07E-19
HMGA2	5.840284511	4.188880121	9.13E-21	1.08E-19
PACSIN1	2.50947407	1.365447979	9.16E-21	1.08E-19
MYO3B	3.565631103	1.636270117	9.62E-21	1.13E-19
SLC35B2	1.001939991	6.543303394	1.01E-20	1.20E-19
TRIM15	6.077422532	0.580742575	1.05E-20	1.24E-19
RPL32P33	3.973777677	-2.649311553	1.07E-20	1.26E-19
TLL2	2.814477464	0.293265612	1.08E-20	1.27E-19
LINC01983	3.772961711	-0.342789661	1.12E-20	1.31E-19
PPP1R35	1.295566646	4.18338965	1.12E-20	1.32E-19
SLC7A11	3.060241212	5.401307328	1.14E-20	1.33E-19
TTC39C	1.511854886	4.958707415	1.14E-20	1.34E-19
GET4	1.02690196	2.495211011	1.16E-20	1.36E-19
CPT1B	1.900166263	1.390224844	1.16E-20	1.36E-19
AC074117.1	1.083126351	2.464469414	1.16E-20	1.37E-19
PABPC1	1.086297876	10.57769424	1.17E-20	1.37E-19
PRKDC	1.157247307	7.819987921	1.17E-20	1.37E-19
TRIM46	1.770212654	2.548199214	1.18E-20	1.39E-19
IGFBP3	2.168857814	8.41901145	1.23E-20	1.44E-19
SSR4	1.339125848	8.278202435	1.24E-20	1.45E-19
DTX2	1.289175296	5.362497218	1.28E-20	1.50E-19
TFF1	8.801729005	5.427948391	1.30E-20	1.52E-19
IL36G	4.316735278	-0.589121516	1.33E-20	1.56E-19
MMP3	3.925116779	1.190161041	1.35E-20	1.57E-19
TCN1	6.320797936	4.593516149	1.36E-20	1.59E-19
RNF186	4.86233648	-0.169595136	1.38E-20	1.61E-19
AC078923.1	3.964045247	-1.014532968	1.42E-20	1.66E-19
PLOD2	2.10706847	6.949986312	1.44E-20	1.68E-19
C12orf42	2.786385997	-0.786703632	1.47E-20	1.71E-19
NOP2	1.088921919	5.47665407	1.47E-20	1.71E-19
FUT6	3.904750409	2.787209009	1.54E-20	1.78E-19
ALDOA	1.197064629	10.41475815	1.55E-20	1.80E-19
CERCAM	1.458838142	5.828452915	1.56E-20	1.82E-19
PRR5-ARHGAP8	1.930082675	-1.428905411	1.57E-20	1.82E-19
MUC20	2.366928428	5.666091237	1.59E-20	1.84E-19
FP700125.1	2.639786845	1.07121555	1.68E-20	1.94E-19
YDJC	1.256408465	4.470292239	1.68E-20	1.95E-19
ABCA4	3.77073798	4.441400247	1.69E-20	1.96E-19
TENM4	1.831142062	3.995313473	1.70E-20	1.97E-19
AC093895.1	3.634529813	-0.568401668	1.70E-20	1.97E-19
FBXO16	1.348811183	1.687163736	1.75E-20	2.03E-19
TOX3	2.848707101	4.713773788	1.76E-20	2.03E-19
AC111149.2	4.380996652	0.396226077	1.77E-20	2.05E-19
RPSAP52	4.976811477	-0.563740551	1.79E-20	2.07E-19
HIST1H2BH	4.624730215	0.197246703	1.88E-20	2.16E-19
CCDC58	1.02033677	3.735560866	1.88E-20	2.17E-19
AC017083.2	1.920330622	-1.64959252	1.89E-20	2.18E-19
LINC00624	2.376285608	0.527607189	1.93E-20	2.22E-19
MGAT4EP	3.580347109	-2.222028884	1.94E-20	2.23E-19
UBE2S	1.713132768	4.256508258	1.95E-20	2.25E-19
AC021087.3	1.755783567	-0.454351469	1.96E-20	2.26E-19
PDIA6	1.066256311	8.195314185	1.96E-20	2.26E-19
COL17A1	4.059125463	5.869213024	2.00E-20	2.30E-19
KRT16	5.181053796	3.943257248	2.02E-20	2.32E-19
ARTN	2.720202328	1.360343812	2.05E-20	2.36E-19
SLC7A10	4.734420567	1.659226948	2.05E-20	2.36E-19
CPHL1P	4.06152849	0.098002542	2.07E-20	2.38E-19
MCM7	1.318894502	6.93562088	2.08E-20	2.39E-19
SLC25A5P5	3.899028041	-1.057109998	2.11E-20	2.42E-19
SPTB	3.348665276	4.97429884	2.12E-20	2.43E-19
TPI1	1.143328737	9.103483988	2.24E-20	2.56E-19
MXD3	1.325784178	2.856480058	2.27E-20	2.60E-19
HIST1H1PS1	3.719673136	-1.755105305	2.29E-20	2.61E-19
ATP2A1	1.736207329	0.535849483	2.29E-20	2.61E-19
CKAP2	1.177963985	4.734638557	2.39E-20	2.73E-19
BCAN	3.018727429	1.017656537	2.40E-20	2.74E-19
C1orf56	1.195916362	3.442010952	2.46E-20	2.81E-19
C11orf24	1.000431982	5.65399325	2.50E-20	2.85E-19
SERPINH1	1.099170617	8.136244482	2.54E-20	2.90E-19
AC016877.3	3.136726609	-1.794453245	2.63E-20	3.00E-19
CRYGN	3.190336567	0.12024857	2.64E-20	3.00E-19
DSG2	1.520498679	7.668095005	2.65E-20	3.01E-19
BORA	1.165469341	2.447126774	2.74E-20	3.12E-19
GREB1	2.761342484	3.404981636	2.79E-20	3.17E-19
NSMF	1.252119109	5.747580061	2.87E-20	3.25E-19
MUC13	5.738926514	5.749324405	2.89E-20	3.28E-19
AC239868.1	1.859652798	-2.161643989	3.02E-20	3.42E-19
CENPO	1.070657154	3.667249267	3.06E-20	3.47E-19
NAT8L	3.389997668	1.976000566	3.07E-20	3.47E-19
ARHGAP11B	1.394963076	2.20895468	3.08E-20	3.49E-19
LCOR	1.010664864	4.929297736	3.12E-20	3.53E-19
IGKV1-33	4.082937355	0.434430479	3.14E-20	3.55E-19
AGR2	2.481255853	9.137522758	3.24E-20	3.66E-19
AP1S1	1.146355892	5.883710938	3.29E-20	3.72E-19
AL033397.2	4.154370419	-0.679443156	3.30E-20	3.73E-19
KIFC2	1.765803196	4.232845454	3.36E-20	3.79E-19
NHS	1.829052808	3.958361469	3.40E-20	3.83E-19
HRASLS	2.879551789	0.772328114	3.43E-20	3.87E-19
SLC9A7	1.229274021	4.933751476	3.56E-20	4.01E-19
LYSMD1	1.0194612	3.580182276	3.57E-20	4.02E-19
TNS4	3.9592291	5.133012995	3.64E-20	4.09E-19
POU4F1	5.313288328	0.150989904	3.66E-20	4.11E-19
PRRT3-AS1	1.773584857	0.43821565	3.73E-20	4.19E-19
SLC12A8	1.322585382	4.611421522	3.78E-20	4.24E-19
AF127936.2	2.96443276	-1.794282524	3.86E-20	4.33E-19
UMODL1	4.186334183	2.706268147	3.86E-20	4.33E-19
TUBB2B	3.99071316	3.702317938	3.86E-20	4.33E-19
OR2B6	3.364817992	-2.16759933	4.00E-20	4.48E-19
CT83	6.539532056	1.953672661	4.01E-20	4.49E-19
SNORD99	1.709388	-1.054789363	4.04E-20	4.53E-19
HOXC13	6.87112858	1.090737134	4.12E-20	4.61E-19
CKAP4	1.078571753	7.214925783	4.20E-20	4.70E-19
IGKV3-15	2.756748466	5.982129552	4.26E-20	4.76E-19
MX2	1.459358433	5.894036208	4.33E-20	4.83E-19
SMIM22	1.895954284	5.434508693	4.36E-20	4.86E-19
RMDN2-AS1	2.617942689	-0.79009531	4.41E-20	4.92E-19
SRSF12	2.07558107	1.115208316	4.50E-20	5.01E-19
RNF207	1.54508229	3.628647719	4.57E-20	5.08E-19
PRSS3	5.119697667	1.976896921	4.69E-20	5.22E-19
AC093249.2	1.994403507	-2.285564584	4.73E-20	5.26E-19
HIST1H1E	5.609570022	1.870669943	4.77E-20	5.30E-19
DHRS11	1.077833154	3.522557955	4.85E-20	5.38E-19
TMEM52	2.013534195	1.352509953	4.90E-20	5.44E-19
SEC61A2	1.004261712	2.849613851	4.95E-20	5.50E-19
HIST2H2BF	2.792533543	1.572616925	4.97E-20	5.51E-19
PPIL1	1.041630309	5.245428543	5.14E-20	5.69E-19
KCNK12	3.378907723	0.072555216	5.14E-20	5.70E-19
MZT2A	1.176361993	4.68651573	5.19E-20	5.75E-19
NSUN5P2	1.53671705	0.77757959	5.22E-20	5.78E-19
LEMD1	2.87061194	2.002439167	5.24E-20	5.80E-19
RASGEF1A	2.002938248	3.584597976	5.31E-20	5.87E-19
CAMK2N2	3.280620852	-0.346277372	5.41E-20	5.97E-19
SLC25A48	4.227954161	-1.552289019	5.58E-20	6.16E-19
LINC01208	4.119106639	-2.780307061	5.67E-20	6.25E-19
KRT83	5.50529404	-0.38763832	5.75E-20	6.34E-19
AC016027.1	1.192073137	-0.550805236	5.87E-20	6.47E-19
COL6A4P1	3.296062656	-1.624647015	5.94E-20	6.54E-19
FCRL5	2.436115902	3.772377888	6.10E-20	6.70E-19
GFAP	3.14063443	-0.05521045	6.24E-20	6.85E-19
XAGE1A	4.601265486	-3.006247295	6.41E-20	7.03E-19
LINC01993	2.838593188	-0.902028928	6.91E-20	7.57E-19
HIST1H3D	3.466411139	0.132099891	6.97E-20	7.63E-19
TAS1R3	2.27797449	2.266331283	6.98E-20	7.65E-19
FAM53A	1.323124106	1.123906622	7.19E-20	7.87E-19
REEP6	2.260777049	4.367609794	7.40E-20	8.10E-19
AC078778.1	1.980404846	-0.925451281	8.32E-20	9.07E-19
HIST1H2BF	5.114772342	-0.691033091	8.35E-20	9.10E-19
KCNQ3	2.040197469	5.115146027	8.57E-20	9.33E-19
FAAP24	1.282123317	2.324199648	8.57E-20	9.34E-19
AL353708.3	1.595021403	-1.395753014	8.85E-20	9.63E-19
LIPK	6.516033898	-1.544448377	8.97E-20	9.76E-19
HOXB9	7.086167775	3.622414287	9.17E-20	9.97E-19
SMC1B	3.513034878	1.154126562	9.43E-20	1.02E-18
AC061975.6	6.513161016	-0.825263547	9.66E-20	1.05E-18
POU3F2	6.76063827	2.135620808	9.80E-20	1.06E-18
AC024560.2	2.002777078	0.269426454	9.93E-20	1.08E-18
AZIN2	1.270602358	3.061808083	1.00E-19	1.09E-18
HIST1H2AG	3.179014503	1.301497079	1.01E-19	1.09E-18
SGK2	2.547365927	1.964848311	1.01E-19	1.10E-18
CXCL14	4.295944413	7.270385512	1.01E-19	1.10E-18
AC012073.1	1.337092207	0.339728388	1.04E-19	1.12E-18
HGD	3.797178768	4.528225202	1.05E-19	1.14E-18
TMEM82	4.694017749	-1.248290532	1.07E-19	1.16E-18
ANO9	1.607316447	5.117569241	1.08E-19	1.16E-18
IGKC	2.611064894	11.75916331	1.08E-19	1.16E-18
SLC1A4	1.110887869	5.514955883	1.09E-19	1.17E-18
FAM83H	1.223151308	7.044981905	1.09E-19	1.18E-18
ADAMTS12	1.848138959	4.771002823	1.11E-19	1.19E-18
AKR1B10	7.241435742	6.285119954	1.14E-19	1.23E-18
C8orf76	1.137039982	3.339928012	1.15E-19	1.23E-18
HIST1H2AE	3.893510869	0.962422742	1.16E-19	1.24E-18
AC096677.1	1.168171072	-0.352886588	1.16E-19	1.24E-18
CDK5R1	1.623472287	2.634444098	1.17E-19	1.26E-18
AC012236.1	1.77777383	1.630633923	1.17E-19	1.26E-18
IGKV4-1	2.882696613	8.097215899	1.20E-19	1.29E-18
SPERT	4.900071414	-0.728812171	1.20E-19	1.29E-18
TESC	3.503340797	6.206125926	1.32E-19	1.41E-18
AC113346.1	4.141304427	-2.815602953	1.33E-19	1.42E-18
DMRTA2	4.981990612	1.184723378	1.35E-19	1.44E-18
AL034399.2	4.265098848	-2.351717357	1.35E-19	1.44E-18
CLDN10	4.079500839	4.351879226	1.36E-19	1.46E-18
IGHG3	2.761721266	9.633599841	1.42E-19	1.52E-18
PCNA	1.138028055	6.448939916	1.42E-19	1.52E-18
CPS1	6.601792525	7.790141794	1.46E-19	1.56E-18
AC022211.1	1.922814137	-0.731779791	1.55E-19	1.65E-18
MNX1-AS2	2.953878513	-1.347930012	1.56E-19	1.66E-18
IL4I1	1.958415987	4.118968638	1.57E-19	1.67E-18
ARL9	2.492874026	0.205121574	1.58E-19	1.69E-18
MIOX	3.901250841	0.712259826	1.59E-19	1.69E-18
HOXA10	4.139182728	1.727190312	1.60E-19	1.70E-18
LY6D	5.652619704	3.195486719	1.61E-19	1.71E-18
GPR37	2.804486744	2.853580866	1.61E-19	1.72E-18
IGHV7-81	2.733868498	-0.314018841	1.65E-19	1.75E-18
IER5L	1.756196252	3.939528965	1.65E-19	1.76E-18
NSUN5P1	1.402466003	3.708841207	1.66E-19	1.76E-18
AIM2	2.833716388	3.399673128	1.66E-19	1.76E-18
GNB3	1.723406048	0.336296151	1.67E-19	1.77E-18
PLEKHG6	1.738186132	3.747596592	1.67E-19	1.78E-18
IGHV1-46	2.837727733	5.502960634	1.68E-19	1.78E-18
FBXL6	1.178179675	4.552759198	1.68E-19	1.78E-18
AC007750.1	2.081107977	-1.182406771	1.73E-19	1.83E-18
AL138789.1	4.777172663	-2.391165473	1.75E-19	1.86E-18
GAL	5.302970459	1.895258785	1.77E-19	1.87E-18
CDIPT-AS1	3.433572433	-0.51053787	1.78E-19	1.88E-18
CCT6A	1.138501944	7.835089746	1.89E-19	2.00E-18
ANKRD36BP2	2.708407228	2.684471563	1.96E-19	2.07E-18
AL021707.2	1.449882549	0.999612297	1.98E-19	2.09E-18
CRELD2	1.076278913	5.7779023	1.99E-19	2.09E-18
FOXD2	1.265016647	1.280450803	2.01E-19	2.11E-18
IGF2BP1	6.331168321	3.061759912	2.02E-19	2.13E-18
C10orf35	1.108908317	3.599058517	2.08E-19	2.19E-18
ACOT11	1.241880827	3.079276021	2.09E-19	2.20E-18
FOXH1	4.254465113	-0.702468378	2.13E-19	2.24E-18
AC134312.5	2.584719027	-1.445743389	2.16E-19	2.27E-18
HIST1H4H	2.439227874	1.740793153	2.21E-19	2.33E-18
AC016737.1	1.842739803	-1.159411227	2.27E-19	2.38E-18
COL6A4P2	2.111752429	-0.66580687	2.27E-19	2.39E-18
FGB	8.972303724	7.942838295	2.34E-19	2.46E-18
AC022211.3	1.830658636	-0.82687772	2.41E-19	2.53E-18
IGLV3-21	2.857580542	7.282135222	2.42E-19	2.54E-18
UCN2	3.90919451	-1.002104806	2.54E-19	2.66E-18
SHOX2	3.383220337	1.268233538	2.56E-19	2.68E-18
IL17C	4.145105151	-0.261382177	2.60E-19	2.71E-18
LINC02560	2.998147841	0.589195325	2.66E-19	2.77E-18
BPIFA2	5.407736932	2.408569398	2.69E-19	2.81E-18
FAM57B	3.026388576	-1.221190492	2.72E-19	2.84E-18
IGHV3-33	2.882769861	5.071426576	2.84E-19	2.96E-18
KRT81	5.925483713	4.694371051	2.85E-19	2.97E-18
FGF19	8.727677708	1.223434849	2.86E-19	2.98E-18
IGHG2	2.604387234	9.338127038	2.97E-19	3.10E-18
CARD11	1.834754618	4.97088356	3.01E-19	3.13E-18
LINC01719	1.537378245	0.559316258	3.12E-19	3.25E-18
MRPL15	1.137738763	5.697956865	3.14E-19	3.26E-18
UCA1	5.591622631	1.559974191	3.16E-19	3.28E-18
TRIM31-AS1	2.309969655	-0.667778296	3.16E-19	3.28E-18
RAMP1	2.132595402	5.036795915	3.28E-19	3.40E-18
LIMK1	1.148661598	6.579663523	3.34E-19	3.46E-18
AC134669.1	2.265024326	-1.768175062	3.36E-19	3.48E-18
DEPTOR	1.579521595	4.834577539	3.41E-19	3.53E-18
AC007285.1	1.654989698	-1.608931283	3.42E-19	3.54E-18
VAC14-AS1	2.531529243	-0.834460104	3.43E-19	3.55E-18
NECTIN1	1.65181566	5.704339564	3.50E-19	3.62E-18
PLPP5	1.128600218	5.754399333	3.54E-19	3.66E-18
TMEM171	2.905147469	0.697266818	3.55E-19	3.67E-18
CMTM1	1.15617063	0.299940505	3.55E-19	3.67E-18
CEACAM7	5.500316742	3.371930042	3.63E-19	3.75E-18
IL11	2.654813881	0.800748906	3.68E-19	3.80E-18
TEKT5	2.361812753	-0.709999757	3.76E-19	3.89E-18
AL356299.2	1.850647897	-2.126936651	3.76E-19	3.89E-18
AC005865.1	2.982636069	-1.393618747	3.77E-19	3.89E-18
DEPDC7	2.507274956	1.935689139	3.89E-19	4.01E-18
CASC16	4.254774153	-1.986929818	3.89E-19	4.01E-18
OTUB2	1.283824273	2.02099878	3.92E-19	4.04E-18
BNIP3	1.196106344	6.346592373	4.08E-19	4.19E-18
AC233280.1	2.334882046	-2.381554604	4.09E-19	4.20E-18
C12orf56	4.776873676	1.102324464	4.09E-19	4.20E-18
HIST1H2BO	4.830025442	-0.561884745	4.27E-19	4.38E-18
CNGB1	2.923605103	1.327666241	4.31E-19	4.43E-18
SLC6A8	1.912624943	5.381275892	4.38E-19	4.49E-18
MPHOSPH9	1.011406103	3.949604254	4.42E-19	4.54E-18
AC008083.2	3.134047146	-2.241142616	4.83E-19	4.94E-18
LCN12	2.400038552	1.114589999	4.87E-19	4.98E-18
CDH24	1.538174804	3.736396641	4.91E-19	5.03E-18
TMEM145	2.850408084	0.262949026	4.92E-19	5.03E-18
AC092171.4	1.901876558	-1.273969223	4.96E-19	5.07E-18
SERPINA4	7.743521931	1.420014441	5.03E-19	5.14E-18
AKR7L	2.775069608	0.337473302	5.05E-19	5.16E-18
AL844908.1	2.912753152	0.741344809	5.18E-19	5.29E-18
FOXO6	2.280883955	2.210810647	5.24E-19	5.35E-18
SPOCK1	3.171263064	3.961148785	5.30E-19	5.40E-18
AC004221.1	2.903305404	-3.11145878	5.31E-19	5.42E-18
LRRC37A6P	1.965769425	0.838444208	5.47E-19	5.57E-18
LINC01842	3.490281443	-0.930508949	5.49E-19	5.59E-18
SMCO2	2.544733337	-1.298987291	5.57E-19	5.67E-18
DIO2	2.505335691	3.790500989	5.70E-19	5.79E-18
PP7080	1.033945053	3.909185791	5.72E-19	5.82E-18
APOBEC1	7.207953797	-0.366709709	5.84E-19	5.94E-18
AL731533.2	2.197074475	-1.459258905	5.95E-19	6.04E-18
MTG1	1.020506866	2.773746821	5.97E-19	6.06E-18
MEST	1.243734984	6.141947011	6.19E-19	6.27E-18
ZNF280B	1.99805488	1.892303107	6.19E-19	6.27E-18
IGHV1-24	3.37104023	5.45735412	6.24E-19	6.31E-18
SNORA73B	6.556433735	4.916944071	6.28E-19	6.36E-18
FOXA3	3.042876717	2.875889286	6.31E-19	6.38E-18
PGAM5	1.006951372	5.738862476	6.40E-19	6.47E-18
KIAA1522	1.011533266	7.749733719	6.43E-19	6.50E-18
CBARP	1.918170555	0.972424095	6.44E-19	6.51E-18
SLC22A18	1.385260729	5.123970139	6.73E-19	6.80E-18
IRF7	1.233498985	5.662322545	6.76E-19	6.82E-18
UBE2Q1-AS1	1.828862871	-1.922962347	6.76E-19	6.82E-18
IGKV3-11	2.514745607	7.84133632	6.84E-19	6.89E-18
C17orf58	1.025404311	3.696851448	7.00E-19	7.05E-18
SLC16A9	3.165576003	4.704088679	7.02E-19	7.07E-18
MRPL24	1.096801164	5.9743362	7.25E-19	7.29E-18
AC084125.2	1.880974443	0.945825726	7.35E-19	7.39E-18
ANXA10	7.088549404	3.117377429	7.36E-19	7.40E-18
KIF5A	2.894521403	0.8771295	7.40E-19	7.44E-18
CLDN3	2.032345333	6.501702676	7.44E-19	7.48E-18
AL024508.2	1.99110364	0.296242806	7.49E-19	7.52E-18
TMEM59L	4.278651063	4.575387487	8.29E-19	8.31E-18
SUGCT	1.96836266	2.137220749	8.29E-19	8.31E-18
TAF7L	4.407049898	-0.30813001	8.66E-19	8.67E-18
NUS1P2	3.636744726	-1.495354037	8.86E-19	8.86E-18
AL078587.1	2.522855745	-2.16017057	9.08E-19	9.08E-18
KCNQ5	2.71648061	2.320450091	9.15E-19	9.14E-18
UGDH	1.916645069	7.379370388	9.29E-19	9.28E-18
CALML3-AS1	3.440956898	-0.261542079	9.49E-19	9.47E-18
TMEM249	2.784012608	-1.995436781	9.75E-19	9.73E-18
ESPN	2.405788429	3.852865191	9.77E-19	9.75E-18
AL139420.1	3.908297064	-2.968724421	9.88E-19	9.85E-18
AL352984.1	3.643001947	-3.004569111	1.00E-18	9.97E-18
HORMAD1	4.387044832	2.48703296	1.02E-18	1.02E-17
SMKR1	2.86068594	1.986579871	1.02E-18	1.02E-17
CHAF1A	1.039696701	4.170605439	1.03E-18	1.03E-17
ABCC2	4.900974883	4.349074512	1.04E-18	1.03E-17
IGLL5	2.449667958	6.981962539	1.06E-18	1.05E-17
TRIM54	3.686814676	1.260858938	1.06E-18	1.05E-17
PCSK1	6.680612666	5.58788369	1.07E-18	1.06E-17
AC007386.2	2.224216688	-0.916366013	1.08E-18	1.07E-17
ANKRD61	1.599566627	-0.230900118	1.09E-18	1.08E-17
CALU	1.029684219	8.14334021	1.10E-18	1.09E-17
AC139887.2	1.177098965	0.958407002	1.10E-18	1.09E-17
AC098934.2	1.981826452	-1.10969716	1.12E-18	1.11E-17
AC120036.5	2.311079399	0.124898794	1.12E-18	1.11E-17
KRT18P8	1.95137565	-1.403271644	1.14E-18	1.12E-17
GSDMC	2.56321414	2.971157545	1.14E-18	1.12E-17
IGHV3-79	2.536776044	-1.97099653	1.15E-18	1.13E-17
PAX9	2.761609864	3.790846629	1.20E-18	1.18E-17
IGHV3-23	2.56577546	7.018019555	1.20E-18	1.19E-17
AC138409.2	1.931833509	1.902594568	1.24E-18	1.22E-17
KLK6	6.635355413	3.02827849	1.33E-18	1.31E-17
CHPF	1.256624511	7.236118423	1.34E-18	1.32E-17
SEPT14P12	3.886664088	-3.482036906	1.35E-18	1.33E-17
CNGA3	4.76469483	2.640777315	1.42E-18	1.39E-17
IGKV1-5	2.68960153	7.648526993	1.48E-18	1.45E-17
AC006449.5	1.608047918	-0.170107257	1.50E-18	1.47E-17
MYH16	2.685205896	-0.018721241	1.50E-18	1.47E-17
ALOXE3	2.728037815	-0.662308065	1.51E-18	1.48E-17
SEPT12	4.138785695	-3.060363955	1.54E-18	1.50E-17
AC007326.1	4.396697108	-2.821473335	1.55E-18	1.51E-17
KRTCAP3	1.588116464	5.635419062	1.57E-18	1.54E-17
CFB	1.892798097	5.025966286	1.57E-18	1.54E-17
TCF19	1.189874288	4.624224277	1.59E-18	1.55E-17
XKR9	2.170874836	2.254545629	1.62E-18	1.58E-17
HIST1H2BC	2.266531373	2.893930918	1.64E-18	1.61E-17
GPR87	4.14856218	3.407910151	1.66E-18	1.62E-17
BARX1-AS1	6.965637592	-0.665693141	1.67E-18	1.62E-17
SATB2-AS1	3.04024213	-2.350268584	1.67E-18	1.63E-17
AC243830.1	3.191557875	-2.82829864	1.75E-18	1.70E-17
FOXB1	4.717759993	0.508650808	1.76E-18	1.71E-17
FAM24B	1.299244612	0.760675935	1.79E-18	1.74E-17
AC053503.2	2.313821433	-2.009557161	1.86E-18	1.81E-17
WDR76	1.163592659	3.411183394	1.89E-18	1.84E-17
APOBEC3B	2.282014229	3.086745234	1.91E-18	1.85E-17
AL031058.1	2.096500236	0.632270639	1.92E-18	1.87E-17
IDH2	1.175237943	7.215306191	1.97E-18	1.91E-17
HIST1H1B	7.567144846	1.486621839	2.00E-18	1.94E-17
MAP3K14-AS1	1.091432636	2.175843142	2.02E-18	1.96E-17
POLB	1.158175226	4.876862871	2.07E-18	2.01E-17
TSKU	1.750825375	6.223946434	2.08E-18	2.02E-17
IGHV4-34	2.717109721	5.528422335	2.11E-18	2.04E-17
FNDC1	2.55826512	5.350634427	2.21E-18	2.13E-17
SOHLH2	4.778974823	0.639714043	2.24E-18	2.16E-17
BRDT	6.016598344	2.718833798	2.32E-18	2.24E-17
SLCO1B3	6.855444853	1.546072786	2.35E-18	2.27E-17
SLC35A2	1.02866141	5.930850958	2.39E-18	2.30E-17
AC112721.2	3.294161521	-2.144205446	2.40E-18	2.31E-17
FAM131C	3.330576711	-1.476134415	2.40E-18	2.31E-17
EGF	2.307143214	3.303419078	2.43E-18	2.34E-17
AC015712.6	3.00578997	0.68764444	2.43E-18	2.34E-17
LOXL1-AS1	1.290158201	2.297060562	2.45E-18	2.35E-17
ALB	9.0979191	6.705295224	2.53E-18	2.43E-17
COX6B2	3.093277811	-0.257699059	2.60E-18	2.50E-17
AC233280.2	2.447674005	-1.098612013	2.62E-18	2.52E-17
C8orf44	1.042768994	1.985292262	2.63E-18	2.52E-17
AC004967.1	1.013653835	1.654465039	2.65E-18	2.54E-17
PAK6	1.199376966	-0.597567495	2.69E-18	2.58E-17
RFX8	2.082499399	-0.35948693	2.71E-18	2.60E-17
C20orf24	1.139693443	5.056116246	2.77E-18	2.65E-17
HIST1H3C	6.882960536	-0.342880376	2.80E-18	2.68E-17
PAH	6.139599576	2.432212789	2.92E-18	2.79E-17
PCAT7	2.390517186	-0.750164204	2.94E-18	2.81E-17
PKD1L2	3.267744215	2.012385908	2.95E-18	2.81E-17
HIST1H3B	6.811297948	0.284791236	2.96E-18	2.82E-17
ADGRG1	1.385885444	7.473822941	2.98E-18	2.84E-17
ENC1	1.246927263	6.539429468	3.02E-18	2.88E-17
CPXM1	2.006826909	3.869822515	3.09E-18	2.95E-17
EXOSC5	1.179740751	4.34715322	3.10E-18	2.95E-17
AP005435.1	4.215731723	-1.437761954	3.12E-18	2.98E-17
GRHL1	1.621323522	4.580306002	3.14E-18	2.99E-17
SRM	1.017348967	5.973805263	3.17E-18	3.02E-17
AC073529.1	1.60061896	-1.295448345	3.18E-18	3.03E-17
CDC7	1.273100147	3.368916604	3.19E-18	3.04E-17
GLRA3	3.902625559	0.922359459	3.20E-18	3.05E-17
CRABP1	6.051697128	2.002501626	3.22E-18	3.06E-17
ABCB4	2.029854387	1.089279457	3.37E-18	3.20E-17
AL365203.1	3.777841173	-0.381838601	3.43E-18	3.26E-17
AC009121.1	2.208708267	-2.260895628	3.46E-18	3.28E-17
ALDH1B1	1.108633832	5.346839775	3.48E-18	3.30E-17
DUXAP8	2.582457199	0.901707984	3.49E-18	3.30E-17
IGHV3-43	3.020539378	3.179310282	3.49E-18	3.30E-17
AP001469.3	1.305943259	0.915247771	3.52E-18	3.33E-17
AF130351.1	4.473979683	-0.82554505	3.53E-18	3.35E-17
SLC16A14	2.887655398	5.138669093	3.57E-18	3.38E-17
TRIM2	1.459177083	6.864521152	3.58E-18	3.39E-17
RNF144A-AS1	2.147285265	0.725306579	3.66E-18	3.46E-17
MELTF-AS1	1.544878366	0.89735308	3.75E-18	3.54E-17
AL645608.3	3.38897627	-1.100188386	3.76E-18	3.56E-17
C1orf147	1.777161912	-1.455225887	3.84E-18	3.62E-17
AC007490.1	2.784259606	0.19271835	3.85E-18	3.63E-17
S100A2	3.43286815	5.575123349	3.93E-18	3.71E-17
LINC01311	1.480315625	-0.712227996	3.95E-18	3.73E-17
DNTTIP1	1.573393023	6.093058807	3.97E-18	3.75E-17
E2F1	1.500649193	4.466875108	3.99E-18	3.76E-17
NETO2	1.388417443	4.7411528	4.02E-18	3.78E-17
DIRAS1	2.615306654	2.666100762	4.10E-18	3.85E-17
BET1	1.006444693	5.137468515	4.12E-18	3.88E-17
TGFBR3L	2.563752295	-0.568370253	4.16E-18	3.91E-17
AC022784.3	2.563647627	-0.71887125	4.31E-18	4.05E-17
AL117379.1	1.467150997	-0.43069449	4.32E-18	4.05E-17
C9orf84	3.010574164	1.794344691	4.34E-18	4.07E-17
HIST1H2AD	4.330119616	0.076359696	4.35E-18	4.08E-17
AC087741.1	1.59272031	2.762106839	4.40E-18	4.12E-17
LINC01515	1.732841082	1.193722047	4.44E-18	4.16E-17
AC010326.4	1.073533583	1.313934043	4.53E-18	4.24E-17
AC105137.3	1.779519139	-2.228944112	4.63E-18	4.33E-17
DPY19L1P1	1.114624119	1.91191225	4.71E-18	4.40E-17
STAU2-AS1	2.089602891	-0.67406097	4.90E-18	4.57E-17
LINC01559	6.324915112	1.283045786	4.91E-18	4.58E-17
SOX11	4.872327662	2.248432978	5.01E-18	4.67E-17
SYT2	2.840659231	2.087777737	5.02E-18	4.68E-17
ANP32E	1.165432733	6.898009521	5.34E-18	4.98E-17
AC009148.1	1.928730476	-1.370952497	5.39E-18	5.02E-17
SLC15A1	4.02873518	1.952099666	5.55E-18	5.16E-17
KLHL23	1.127702761	4.661257673	5.61E-18	5.21E-17
GCSH	1.028479904	1.992313335	5.63E-18	5.23E-17
SPTSSB	4.331210707	2.358363754	5.74E-18	5.33E-17
ACAD8	1.326022578	5.814865077	5.83E-18	5.41E-17
SP3P	6.544091838	0.43764284	5.87E-18	5.45E-17
SRCIN1	1.839635817	3.862689557	6.00E-18	5.57E-17
AL589765.6	2.245411346	-2.213120434	6.03E-18	5.59E-17
LUCAT1	3.128964278	2.29551662	6.11E-18	5.66E-17
AC016044.1	6.135890024	-1.836841795	6.28E-18	5.82E-17
TPTE2	2.451158611	-1.974944651	6.30E-18	5.83E-17
BECN2	3.870632814	-2.894695025	6.39E-18	5.91E-17
ANKRD18A	1.911501802	0.907184263	6.43E-18	5.94E-17
NKX3-2	3.423460692	-1.211175598	6.55E-18	6.05E-17
AC089983.1	4.254600594	-0.761398884	6.65E-18	6.14E-17
RGS20	2.882140833	1.057642002	6.69E-18	6.18E-17
AC131212.3	1.525674029	1.173926412	6.70E-18	6.18E-17
LINC00460	4.356610529	1.499722111	7.08E-18	6.53E-17
AC132192.2	1.513668471	-0.196975822	7.10E-18	6.55E-17
CDH1	1.056330071	8.80186429	7.62E-18	7.02E-17
LINGO1	2.494099246	2.475503171	7.70E-18	7.09E-17
RCN3	1.742695708	5.378471112	7.97E-18	7.33E-17
LINC02323	2.945422761	-0.57857712	8.02E-18	7.37E-17
SKP2	1.299776562	4.348194324	8.05E-18	7.40E-17
LINC00884	1.603729428	1.18017611	8.06E-18	7.40E-17
AC079160.1	5.985127988	-1.153880444	8.06E-18	7.40E-17
BMP8B	1.238411922	3.060346506	8.11E-18	7.44E-17
AC016708.1	1.824713999	-0.340556018	8.16E-18	7.49E-17
DEPDC4	1.01794744	-0.053416822	8.25E-18	7.57E-17
LINC02495	3.086901719	-1.911105791	8.45E-18	7.75E-17
CPD	1.469735488	8.432689094	8.57E-18	7.85E-17
DLEU7-AS1	1.9236961	-1.503079344	8.66E-18	7.93E-17
UNC93A	5.750803364	-1.227341498	8.83E-18	8.08E-17
AC006064.3	2.116193923	-2.516653626	9.02E-18	8.25E-17
NKAIN3	5.205185225	-1.4046562	9.15E-18	8.37E-17
APBA2	2.012646831	4.205152892	9.22E-18	8.43E-17
IGKJ5	2.771471354	-0.747582167	9.34E-18	8.53E-17
MUC21	3.82879709	6.552504893	9.60E-18	8.76E-17
IGKV3D-15	2.986903863	2.069858521	9.67E-18	8.83E-17
AC239803.3	2.511335927	-2.527263748	9.69E-18	8.83E-17
AC105118.1	4.392004843	-0.985455835	1.01E-17	9.22E-17
AC004870.2	4.535793102	-0.989466591	1.01E-17	9.23E-17
FKBP10	1.792899307	7.090041082	1.02E-17	9.25E-17
AL109613.1	1.944805986	1.147065536	1.03E-17	9.32E-17
PLEKHA6	1.611231757	5.747714958	1.04E-17	9.41E-17
Z83851.2	1.32236386	-0.933978536	1.05E-17	9.49E-17
ALG1L5P	2.826008469	-1.448625552	1.07E-17	9.73E-17
SYCE2	1.234948037	-0.317282283	1.09E-17	9.85E-17
AL355916.1	2.422992222	-0.823201475	1.10E-17	9.94E-17
IGFBPL1	2.508707657	1.30951553	1.13E-17	1.02E-16
GPR84	1.878130928	1.684608127	1.13E-17	1.02E-16
REXO5	1.042922423	2.277215728	1.13E-17	1.02E-16
RHCE	2.017927617	0.717910785	1.14E-17	1.03E-16
NR2E1	4.443360317	-1.431724364	1.14E-17	1.03E-16
CAPN12	1.820479594	3.515450881	1.15E-17	1.04E-16
AC109322.1	1.283612293	0.356779877	1.16E-17	1.05E-16
COMP	2.858816548	5.4103485	1.22E-17	1.10E-16
AL772284.1	4.286595712	-3.164549843	1.22E-17	1.10E-16
SCARNA15	1.671822707	-2.706148438	1.22E-17	1.11E-16
TDRD5	3.788764541	1.791015308	1.23E-17	1.11E-16
IGHV3-15	2.608630433	5.968013598	1.25E-17	1.12E-16
AC138393.3	2.191688673	-1.581093998	1.28E-17	1.15E-16
AC002076.1	4.044466036	-1.974397034	1.28E-17	1.16E-16
PLA2G4A	2.463538168	5.825398885	1.32E-17	1.19E-16
MAFG-AS1	1.249980286	2.733469308	1.33E-17	1.20E-16
ABCC11	2.396056283	-0.740087976	1.35E-17	1.21E-16
IGLV1-40	2.483426871	6.917072383	1.35E-17	1.22E-16
AC130686.1	2.417118617	-2.551592483	1.36E-17	1.22E-16
HPRT1	1.043131831	5.21865254	1.37E-17	1.23E-16
AHNAK2	2.314597077	6.754466763	1.40E-17	1.25E-16
FBXW11P1	1.863228589	-2.08541721	1.40E-17	1.25E-16
HOTAIR	6.736697238	-0.01385516	1.41E-17	1.26E-16
AC007731.2	1.405147088	-0.404791832	1.44E-17	1.29E-16
MYL6B	1.032288711	5.012749671	1.46E-17	1.31E-16
AC084262.1	3.932136305	-2.45914855	1.47E-17	1.32E-16
ZBTB12	1.241491414	2.711344513	1.47E-17	1.32E-16
CHRNB1	1.142229244	3.843962859	1.52E-17	1.36E-16
AC090772.4	1.630945893	0.817094944	1.56E-17	1.39E-16
UCHL1	3.432616378	6.109706968	1.60E-17	1.43E-16
NANOGP1	3.515695019	-3.145830901	1.61E-17	1.43E-16
AC245052.4	1.193872953	0.043708568	1.61E-17	1.44E-16
ANKS4B	6.15081715	1.613313783	1.61E-17	1.44E-16
SLC16A8	2.19778944	0.608039209	1.62E-17	1.45E-16
GRID2IP	1.25470156	1.08251777	1.64E-17	1.46E-16
HIST1H2APS3	4.237529338	-3.026348024	1.65E-17	1.47E-16
SYT14	5.21307396	0.590191029	1.66E-17	1.48E-16
LAGE3P1	1.867935276	-2.577940516	1.68E-17	1.49E-16
ADSSL1	1.746468276	4.075136168	1.68E-17	1.50E-16
LINC00866	2.679380676	-2.529350713	1.69E-17	1.50E-16
C14orf105	5.507974774	0.55465376	1.70E-17	1.51E-16
TSHR	2.872733989	0.106689419	1.71E-17	1.53E-16
DOK5	2.285935425	1.796390802	1.72E-17	1.53E-16
MTFR2	1.550550085	1.965379446	1.75E-17	1.55E-16
MIR25	1.825573404	-1.367238218	1.76E-17	1.56E-16
LAGE3	1.1841849	4.494114407	1.77E-17	1.57E-16
NFE2L3	1.390484732	5.500447567	1.77E-17	1.57E-16
AC006329.1	2.16718001	1.006485361	1.81E-17	1.60E-16
LINC02086	3.90748399	0.068978928	1.82E-17	1.61E-16
C2CD6	2.270325652	1.476196627	1.83E-17	1.62E-16
GEMIN8P4	1.351526568	-0.104333187	1.84E-17	1.63E-16
AL049539.1	3.228337656	-2.559027777	1.87E-17	1.65E-16
KIF1A	5.721338122	5.123679168	1.87E-17	1.66E-16
FLRT1	1.892413375	-0.558852163	1.90E-17	1.69E-16
STEAP2-AS1	3.195585616	-2.777280018	1.91E-17	1.69E-16
TRIM67	2.492201703	-1.300537545	1.94E-17	1.71E-16
IGHV5-51	2.675560949	6.740012237	2.05E-17	1.81E-16
IGLV6-57	2.822715387	6.025026757	2.05E-17	1.81E-16
HIST1H4I	1.339798205	3.629426443	2.06E-17	1.82E-16
WDR86	2.30033706	3.059207187	2.06E-17	1.82E-16
CKMT1B	2.896913706	1.582580469	2.08E-17	1.83E-16
HSF4	1.849794062	4.008500072	2.12E-17	1.87E-16
PTPRN	4.653649001	2.428159094	2.14E-17	1.88E-16
PRSS53	1.506903832	0.8576889	2.16E-17	1.91E-16
NFATC4	1.163555003	5.203086297	2.19E-17	1.93E-16
KRTAP5-1	2.084029355	-0.880176735	2.22E-17	1.96E-16
CASC9	5.381854021	1.815485848	2.23E-17	1.96E-16
HOXC11	6.703957295	1.419994016	2.23E-17	1.96E-16
C20orf197	3.033239486	1.303362691	2.32E-17	2.04E-16
CLDN4	1.201524247	8.778052797	2.40E-17	2.11E-16
CAPN5	1.903909062	5.687457873	2.40E-17	2.11E-16
JAK3	1.081975289	4.773043525	2.47E-17	2.16E-16
HIST1H2BE	4.208129801	-0.658781728	2.47E-17	2.17E-16
PDX1	7.931781421	0.290615706	2.48E-17	2.17E-16
REG4	10.61786647	5.914931574	2.54E-17	2.22E-16
AC254629.1	4.021778134	-1.726553683	2.55E-17	2.23E-16
SEZ6L2	1.758059325	6.579400151	2.59E-17	2.27E-16
URAHP	1.338838845	0.462762757	2.64E-17	2.31E-16
TMPOP2	2.258935759	-2.496579753	2.65E-17	2.32E-16
ADAMTS16	2.251066894	2.627012349	2.72E-17	2.38E-16
KDM4A-AS1	1.158763722	0.083932343	2.73E-17	2.38E-16
HIST1H3G	3.835911284	0.020033518	2.80E-17	2.44E-16
PRSS22	1.689265832	4.838194572	2.83E-17	2.47E-16
CRLF1	4.110757563	7.035005556	3.02E-17	2.64E-16
AC010789.1	5.474599838	-1.889079871	3.08E-17	2.68E-16
RNF139-AS1	1.342660079	1.157888576	3.08E-17	2.68E-16
PFN4	1.31138116	0.055949456	3.10E-17	2.70E-16
TCAM1P	4.544369592	0.52801838	3.12E-17	2.71E-16
LINC00467	1.04094358	3.801675326	3.14E-17	2.73E-16
AC008741.2	1.436329477	1.131760107	3.21E-17	2.79E-16
FAM86HP	1.126759064	0.709731986	3.22E-17	2.80E-16
AC007773.1	1.555491595	-0.286291549	3.23E-17	2.80E-16
DBN1	1.134939583	6.716865112	3.26E-17	2.83E-16
NPC1L1	4.277251516	2.100318045	3.47E-17	3.01E-16
HIST1H4E	5.244327163	0.70869045	3.47E-17	3.01E-16
AC073842.2	1.595800939	-1.123149575	3.50E-17	3.03E-16
AC068831.3	1.291322946	-1.785481791	3.55E-17	3.07E-16
GRIP1	1.769252394	1.985806681	3.58E-17	3.10E-16
RPLP0P2	2.055922916	2.516576975	3.60E-17	3.12E-16
CLDN6	5.695658999	4.386991099	3.66E-17	3.16E-16
MMP10	4.120101308	3.004779021	3.68E-17	3.18E-16
FAM3C	1.279549488	6.128790177	3.82E-17	3.30E-16
NAXE	1.081170569	6.95569627	3.86E-17	3.33E-16
DDN	2.428564288	-0.500200872	3.87E-17	3.34E-16
CKMT1A	2.811073686	1.283355413	3.90E-17	3.37E-16
MTX1P1	1.187299107	1.470361526	4.07E-17	3.51E-16
GPR35	2.315816575	3.075636207	4.08E-17	3.51E-16
ELMO3	1.166016027	5.457454526	4.10E-17	3.53E-16
RNU6-438P	4.378198251	-3.574655643	4.16E-17	3.58E-16
TIGD3	1.499315468	0.133941758	4.19E-17	3.60E-16
FOXD3	4.16777278	-1.518977525	4.31E-17	3.70E-16
AC026785.3	7.11150611	-0.900689722	4.33E-17	3.72E-16
ZNF367	1.253487008	2.639192919	4.37E-17	3.76E-16
SPINK4	8.165579443	3.170065849	4.49E-17	3.85E-16
AC012640.2	1.467224292	0.91567744	4.60E-17	3.95E-16
RBM12B-AS1	1.508926533	-0.99286285	4.62E-17	3.96E-16
GALNT6	1.84316613	6.164920258	4.63E-17	3.97E-16
PKP4-AS1	2.449214779	0.500406168	4.64E-17	3.98E-16
GRIN2D	2.531908518	2.824786359	4.70E-17	4.03E-16
RN7SL3	5.514962898	3.690050846	4.71E-17	4.04E-16
HIST1H2AJ	6.630829592	-1.057575438	4.72E-17	4.05E-16
RPSAP69	1.887681584	-1.778046873	4.74E-17	4.06E-16
SCUBE3	2.4519156	4.153431501	4.80E-17	4.11E-16
COA6	1.175853156	4.65023037	4.85E-17	4.15E-16
EN2	4.169851956	-0.366259883	4.88E-17	4.17E-16
LCT	4.162044485	0.454145532	4.95E-17	4.23E-16
ITM2C	1.207146873	7.174340543	4.95E-17	4.23E-16
HIST1H4K	2.3995811	-1.784254049	5.03E-17	4.29E-16
IGHV3-53	2.596254997	3.840571531	5.06E-17	4.31E-16
NUP62CL	1.44678887	1.717396605	5.07E-17	4.32E-16
FKBP4	1.177974311	6.887518896	5.41E-17	4.61E-16
QPCT	2.618406085	5.517735742	5.49E-17	4.67E-16
FAM83C-AS1	2.29729124	-3.20452715	5.60E-17	4.77E-16
AC015712.1	1.953697003	-0.309027532	5.61E-17	4.77E-16
AC116025.2	2.943708629	-3.007903564	5.70E-17	4.85E-16
TRIM51BP	5.136246327	-1.911473965	6.03E-17	5.12E-16
IGHV3OR16-11	3.278098874	-1.873103194	6.06E-17	5.14E-16
NKAIN4	3.228594322	0.633032421	6.13E-17	5.21E-16
DRAIC	3.94707416	3.253368682	6.33E-17	5.37E-16
TBC1D31	1.05679775	3.17466722	6.35E-17	5.38E-16
AC104248.1	2.771093325	-1.889579934	6.67E-17	5.65E-16
NANOS1	1.427144426	1.737916469	6.69E-17	5.67E-16
DUSP4	2.401988001	6.641610457	6.70E-17	5.67E-16
AC025031.4	2.502024252	-0.68599419	6.81E-17	5.76E-16
TRAF2	1.002519155	4.961964872	6.92E-17	5.85E-16
IGKV3D-11	2.489062979	1.830989332	6.98E-17	5.90E-16
ATP5G1P4	1.917428526	-1.645199535	7.07E-17	5.97E-16
AC145285.3	2.913815682	-2.239452826	7.09E-17	5.99E-16
BPIFB4	6.697842966	0.931636354	7.11E-17	6.00E-16
SRMS	2.433631223	0.855695453	7.21E-17	6.08E-16
AL118505.1	1.973585559	-0.642058538	7.34E-17	6.19E-16
HOXC13-AS	5.868810925	-1.161156178	7.61E-17	6.41E-16
IGLV2-14	2.454125121	7.026919703	7.67E-17	6.46E-16
AL139260.3	1.597163563	-1.887933218	7.83E-17	6.59E-16
AC048341.3	1.637851581	0.034521462	8.33E-17	7.00E-16
AC007342.4	1.753401286	0.166879257	8.43E-17	7.08E-16
EMC9	1.001195778	3.578263768	8.55E-17	7.18E-16
UPK3A	3.103586837	0.633064196	8.61E-17	7.22E-16
PDF	1.079775245	0.811365744	8.77E-17	7.35E-16
ZGRF1	1.082101542	2.271425943	8.82E-17	7.39E-16
KCND2	2.198770789	1.603941167	8.89E-17	7.45E-16
AC013652.1	2.466318672	0.06454773	9.07E-17	7.59E-16
PIP5KL1	1.602886354	3.194207268	9.32E-17	7.80E-16
LINC01232	1.447977734	2.302131022	9.37E-17	7.84E-16
CACNB3	1.152452187	5.18280217	9.40E-17	7.86E-16
AC018892.3	2.641752718	-3.066308884	9.50E-17	7.94E-16
AL031777.1	2.753653744	-1.433450621	9.57E-17	8.00E-16
NOX5	3.162957291	0.937060738	9.85E-17	8.22E-16
AC079834.2	1.749197833	-0.205128323	9.89E-17	8.26E-16
HCN2	2.370153401	0.772437889	1.03E-16	8.56E-16
EPOP	1.372183323	2.920294908	1.06E-16	8.84E-16
TRPM2-AS	3.424576484	0.261302761	1.06E-16	8.85E-16
CYP4F23P	4.667297623	-1.675352522	1.09E-16	9.03E-16
SIX2	3.325176421	2.658039694	1.10E-16	9.12E-16
ZNF670-ZNF695	2.072519321	-2.042254754	1.10E-16	9.17E-16
AC092868.1	3.741755219	0.507073032	1.11E-16	9.19E-16
AL033527.3	1.898595253	-2.127053956	1.12E-16	9.30E-16
AL355388.2	1.371751178	-0.127882278	1.12E-16	9.31E-16
ZNF726	1.54788426	1.879010453	1.15E-16	9.50E-16
PTGES2-AS1	2.363363712	-2.049865319	1.15E-16	9.57E-16
LINC02163	5.882981354	-1.808780477	1.16E-16	9.60E-16
CDHR2	3.979597305	1.92987998	1.22E-16	1.01E-15
MRPL36	1.062224983	4.323887795	1.25E-16	1.03E-15
CENPN	1.173139047	3.404265581	1.25E-16	1.04E-15
HOXC10	5.944684739	2.721241097	1.27E-16	1.05E-15
SLC39A4	1.473601868	5.727732506	1.28E-16	1.06E-15
CLPSL1	4.688920282	-1.494425723	1.28E-16	1.06E-15
CHGB	5.677439677	4.832671916	1.28E-16	1.06E-15
DUSP5P1	3.22295987	-1.472473611	1.35E-16	1.11E-15
EPS8L3	6.648835997	2.352336081	1.35E-16	1.11E-15
SALRNA1	2.848848527	-1.290354641	1.38E-16	1.14E-15
MTFP1	1.139853027	2.457438792	1.39E-16	1.15E-15
FADS6	5.126098227	0.183070817	1.40E-16	1.15E-15
IGKV1OR2-108	2.674470301	2.2123379	1.40E-16	1.15E-15
THEGL	2.923421211	-2.523657395	1.40E-16	1.16E-15
AP005230.1	3.804111092	-1.197791144	1.46E-16	1.20E-15
VCAN	1.751996678	7.969566381	1.46E-16	1.20E-15
RGS14	1.019304865	4.640874875	1.46E-16	1.20E-15
SMIM24	4.043931379	1.231610192	1.47E-16	1.21E-15
AL645608.7	3.194270238	-2.729334592	1.47E-16	1.21E-15
FAM177B	2.991249636	2.00686276	1.48E-16	1.21E-15
SLC5A3	1.454483242	5.973531346	1.51E-16	1.24E-15
LINC01926	3.552927861	-3.171693485	1.54E-16	1.26E-15
AC010491.1	1.675193838	-1.040998613	1.57E-16	1.29E-15
LINC02122	4.616793501	-1.605163615	1.58E-16	1.29E-15
OLA1P1	1.191490586	0.165760918	1.58E-16	1.30E-15
SNORD17	5.507376617	2.981292527	1.60E-16	1.31E-15
AL138902.1	2.507973064	-2.909714433	1.62E-16	1.33E-15
SNORA14B	3.484859567	-1.863957579	1.62E-16	1.33E-15
AL121772.1	2.001646019	0.155906517	1.64E-16	1.34E-15
LINC02133	4.263996822	-1.198100807	1.64E-16	1.34E-15
AC068305.3	3.124166918	-1.219540945	1.65E-16	1.35E-15
SNRPEP2	1.074519015	-0.759323017	1.67E-16	1.37E-15
PDIA2	4.701054353	2.354040045	1.69E-16	1.38E-15
CCDC129	4.88529387	1.993687279	1.72E-16	1.40E-15
LINC01597	3.7903276	0.850653308	1.74E-16	1.42E-15
LINC02156	3.265932803	-2.885326517	1.76E-16	1.43E-15
TEX48	3.587343894	-2.387789065	1.87E-16	1.52E-15
AC009262.1	4.370281174	-3.422584188	1.87E-16	1.52E-15
NCCRP1	3.779087378	2.990158579	1.94E-16	1.58E-15
T	5.803341721	0.268882922	1.98E-16	1.61E-15
CYTOR	1.237559913	3.868942465	2.09E-16	1.70E-15
FAM133A	5.473314767	2.189700517	2.10E-16	1.70E-15
KHDC1	1.093521087	1.470802053	2.13E-16	1.73E-15
HIST1H2AL	5.52891903	-1.381828918	2.14E-16	1.73E-15
RTEL1	1.017293619	0.557617638	2.14E-16	1.73E-15
GPSM2	1.013004806	4.380074924	2.18E-16	1.76E-15
KLHL2P1	1.93311317	-1.919933184	2.19E-16	1.77E-15
AC131009.3	1.291500975	-1.152835714	2.23E-16	1.80E-15
CCNO	2.199266856	3.312523278	2.25E-16	1.82E-15
TTBK1	1.696994084	-0.758959521	2.25E-16	1.82E-15
AC099518.1	2.195389945	-0.827151754	2.28E-16	1.84E-15
AC024592.2	2.388437357	-1.382575274	2.35E-16	1.90E-15
GJB3	3.255214623	3.610954221	2.39E-16	1.93E-15
PTK6	1.743541081	4.855669536	2.39E-16	1.93E-15
VPS37D	1.529924111	1.883272029	2.48E-16	2.00E-15
NAALADL2-AS2	5.456690451	-0.991587129	2.54E-16	2.04E-15
OPLAH	1.349443747	4.831865109	2.55E-16	2.05E-15
IGLV3-12	3.027762443	-0.005394095	2.56E-16	2.06E-15
LINC00501	5.339716068	-0.851203919	2.57E-16	2.07E-15
AP001626.1	2.738137432	-1.602985871	2.57E-16	2.07E-15
AC010328.1	3.458292099	-1.945445993	2.58E-16	2.07E-15
GCLC	2.273787773	6.786029267	2.58E-16	2.08E-15
LINC02029	4.002045851	-2.38319066	2.59E-16	2.08E-15
SPRR1B	6.499087148	3.145975004	2.65E-16	2.13E-15
IGHV1-17	3.008689423	-1.548930775	2.65E-16	2.13E-15
KIRREL2	3.82328693	0.442311617	2.66E-16	2.13E-15
MCHR1	2.110418711	-0.135924271	2.67E-16	2.15E-15
PNCK	3.242567609	0.812435228	2.73E-16	2.19E-15
OACYLP	2.247892826	-1.922193528	2.73E-16	2.19E-15
AC009121.2	1.704512214	-2.076490721	2.74E-16	2.20E-15
AC069544.1	1.359035987	-0.362361403	2.84E-16	2.28E-15
LINC00858	4.990624445	0.270909257	2.84E-16	2.28E-15
BCO1	2.406455891	1.3546893	2.85E-16	2.28E-15
TFAP2D	6.999694261	0.538695973	2.88E-16	2.31E-15
AL391069.2	1.220492731	-0.736232521	2.93E-16	2.34E-15
MEIOC	2.737450143	0.76934807	2.93E-16	2.35E-15
AL590666.3	2.847438461	-3.18639578	2.94E-16	2.36E-15
SPINK2	2.792750501	0.261236946	3.10E-16	2.48E-15
IGHV4-55	2.294878631	1.681070244	3.17E-16	2.54E-15
FSD1	2.550600079	-0.212084882	3.18E-16	2.54E-15
MIR4713HG	4.17641026	-2.399101473	3.27E-16	2.61E-15
SRRM5	1.251027513	0.062044565	3.33E-16	2.66E-15
UGT2B15	5.758262027	1.738965916	3.38E-16	2.69E-15
IGHV1-58	3.01037532	2.718709797	3.52E-16	2.80E-15
LMNB2	1.071262006	6.246588341	3.53E-16	2.81E-15
AC012501.2	5.089580631	-1.668731842	3.55E-16	2.82E-15
IGKV1-9	2.52385487	5.349977731	3.65E-16	2.89E-15
LINC00519	2.426351591	-1.575710877	3.66E-16	2.90E-15
CACNA1E	2.732527888	-0.17644938	3.66E-16	2.90E-15
AC103702.2	4.369753321	0.333477176	3.72E-16	2.94E-15
AC103740.2	3.637165139	-2.682832915	3.75E-16	2.97E-15
PPP2R3B	1.004488977	3.610476681	3.81E-16	3.01E-15
NUP210L	2.420389351	1.108989899	3.83E-16	3.02E-15
LINC00973	6.094170353	0.788314958	3.83E-16	3.03E-15
NUDT8	1.33991034	3.095379498	3.93E-16	3.10E-15
PTPRVP	1.850078044	-0.768735897	3.95E-16	3.12E-15
GALE	1.061150499	6.289656361	3.98E-16	3.14E-15
RAB15	1.403132413	5.819341697	4.00E-16	3.16E-15
RUFY4	2.247293545	0.642731114	4.01E-16	3.16E-15
AC105219.2	2.892913846	-2.360003251	4.02E-16	3.17E-15
AC010761.4	1.625532731	-2.049561618	4.08E-16	3.21E-15
SLC41A2	1.107555969	5.146249282	4.09E-16	3.22E-15
EFNA5	1.455118782	5.162100517	4.14E-16	3.26E-15
AC026362.1	1.240193698	-0.671769436	4.18E-16	3.29E-15
AC245369.3	2.716406081	5.335649974	4.22E-16	3.32E-15
GLB1L2	1.577696315	5.299234207	4.24E-16	3.34E-15
KLHL7-AS1	1.722723451	0.279510797	4.26E-16	3.35E-15
NUP210	1.13294452	6.588932299	4.31E-16	3.39E-15
WASF1	1.30283098	3.099071114	4.33E-16	3.40E-15
AL590644.1	4.936922765	-1.419639796	4.34E-16	3.41E-15
MTMR11	1.371483874	4.694416448	4.38E-16	3.44E-15
PDGFRL	1.479725101	4.018941235	4.40E-16	3.45E-15
AL669831.5	1.531422097	0.113445057	4.41E-16	3.46E-15
MRPL12	1.211629308	4.55707485	4.57E-16	3.58E-15
SLC12A7	1.211359926	7.412259121	4.66E-16	3.65E-15
AL022322.1	1.887565009	0.415970901	4.78E-16	3.74E-15
AC004477.1	1.435591325	-0.768701123	4.88E-16	3.82E-15
THPO	2.960999506	1.17249388	4.92E-16	3.85E-15
ZNF93	1.233431105	2.449975841	4.93E-16	3.85E-15
B4GALT4	1.018098395	5.035885724	4.97E-16	3.88E-15
IGHV1OR15-2	2.996320681	1.270264211	5.02E-16	3.92E-15
PSRC1	1.215035325	2.920291599	5.10E-16	3.98E-15
MYCN	3.911681413	2.498977862	5.21E-16	4.07E-15
AL355076.2	2.092646322	-2.17432829	5.22E-16	4.07E-15
B4GALNT1	2.496940446	2.5196877	5.22E-16	4.07E-15
KLHDC8A	2.270550764	1.193731043	5.37E-16	4.18E-15
KRT8	1.288890645	10.10180472	5.41E-16	4.21E-15
FOXA1	1.470786639	6.302847599	5.41E-16	4.21E-15
NCAPD2	1.08184663	6.444594782	5.42E-16	4.22E-15
AL157931.1	3.453983187	-2.14527403	5.53E-16	4.30E-15
IGHV3-52	2.552464053	-0.470664975	5.54E-16	4.31E-15
CNGA1	2.424907433	1.037137783	5.56E-16	4.32E-15
CASC8	3.231015619	-0.033237079	5.62E-16	4.36E-15
C3orf67	1.520138895	1.834139122	5.66E-16	4.39E-15
AP000577.1	2.834139464	-2.337811884	5.80E-16	4.50E-15
LINC02313	4.336931722	-1.778987956	5.89E-16	4.57E-15
AC068025.1	1.983044422	-2.440597016	5.92E-16	4.59E-15
LINC00471	1.188865454	-0.889588845	5.98E-16	4.63E-15
AC092119.2	1.544071604	0.043983426	5.98E-16	4.63E-15
CSTL1	4.688829452	-2.258492332	5.98E-16	4.63E-15
TBX10	5.160819035	-1.231625159	6.08E-16	4.71E-15
CCNI2	1.756038923	0.73162149	6.22E-16	4.82E-15
SLC22A20	1.690243594	0.599752332	6.29E-16	4.87E-15
AC023796.2	3.472155715	-2.976238228	6.33E-16	4.90E-15
WNK2	2.182671313	3.825898534	6.35E-16	4.92E-15
MEX3B	1.103552089	2.23811138	6.49E-16	5.02E-15
TMEM88B	2.888189241	-2.001368931	6.53E-16	5.05E-15
SMOC1	3.759912716	4.444210044	6.55E-16	5.06E-15
PSPH	1.258422832	4.259188424	6.56E-16	5.06E-15
BOLA2P3	2.495733767	-3.095727393	6.60E-16	5.10E-15
FUT8-AS1	1.435933892	-0.178707542	6.61E-16	5.10E-15
PRR7	1.461286159	1.543468095	6.61E-16	5.10E-15
7SK	6.904422106	6.469172603	6.87E-16	5.29E-15
AC091729.3	1.062298195	2.188908404	6.97E-16	5.37E-15
MCMDC2	1.25668304	1.291087465	6.98E-16	5.38E-15
AC034105.1	2.954726289	-0.775506758	7.00E-16	5.39E-15
IGLV4-69	2.707774703	5.238336962	7.02E-16	5.41E-15
CDK5R2	4.710095094	0.635933439	7.06E-16	5.44E-15
FNDC4	1.954300296	3.711663074	7.12E-16	5.48E-15
AC009533.1	1.379461679	1.806659356	7.33E-16	5.63E-15
MUC5B	4.268589167	9.395638664	7.38E-16	5.67E-15
OGDHL	3.465896351	1.789457135	7.52E-16	5.77E-15
MTNR1A	3.860110645	-2.113052639	7.61E-16	5.84E-15
AC026412.1	1.342750423	3.724510237	7.62E-16	5.85E-15
DGKI	1.917752392	0.404245598	7.91E-16	6.06E-15
SCRIB	1.074223473	6.85982126	8.20E-16	6.28E-15
INA	4.63230884	1.815527388	8.22E-16	6.29E-15
GAPDHP62	1.979493794	-2.688221149	8.23E-16	6.30E-15
GAPDHP63	1.931916705	-1.55159556	8.35E-16	6.39E-15
SLC4A3	1.816865693	2.944253317	8.47E-16	6.48E-15
PIK3CD-AS2	1.693257327	1.634127188	8.51E-16	6.51E-15
IGHV3-11	2.521943232	5.581023625	8.62E-16	6.58E-15
IGHV4-61	2.652659075	2.722592416	8.84E-16	6.75E-15
AL078644.1	1.183149167	-1.301786039	8.90E-16	6.79E-15
AL034549.2	1.133956805	1.063400746	8.91E-16	6.80E-15
IGHV1-67	2.588845813	0.378438733	8.97E-16	6.84E-15
KRT6A	5.645199625	6.670150617	8.98E-16	6.84E-15
MEGF10	2.808307763	0.326813666	9.09E-16	6.92E-15
IGLC3	2.285465953	7.90536395	9.12E-16	6.95E-15
KNSTRN	1.094938912	3.977471185	9.17E-16	6.98E-15
TNNT1	3.255691937	4.486491335	9.18E-16	6.99E-15
FAM3C2	1.494547537	2.200395053	9.24E-16	7.03E-15
AC025265.1	1.691294602	-1.475789609	9.41E-16	7.16E-15
HIST1H4C	5.900887822	0.601472345	9.54E-16	7.24E-15
IGHV3-30	2.298201222	5.661978254	9.61E-16	7.30E-15
FBXO36P1	3.861153895	-2.36816829	9.63E-16	7.31E-15
IGHV1-2	2.725870388	5.434070114	9.63E-16	7.31E-15
TINAG	6.64949512	0.275015502	9.74E-16	7.39E-15
RNF43	1.262202417	5.310452635	9.76E-16	7.40E-15
NXPH1	5.014370552	-1.393859831	9.91E-16	7.51E-15
AC011298.1	6.713515663	-0.070850409	9.94E-16	7.53E-15
AL021920.2	3.454133717	-2.341352139	9.95E-16	7.55E-15
TUBB8	2.024815071	-1.196884319	9.98E-16	7.56E-15
AC012640.1	2.391873322	-3.318307216	1.00E-15	7.59E-15
LY6K	3.757429032	3.53160546	1.02E-15	7.69E-15
[truncated: 8,077 more rows]
