# Supplementary material for: Epigenetic Alterations of DNA Methylation and miRNA Contribution to Lung Adenocarcinoma
Source: Front Genet. 2022 May 31;13:817552. doi: 10.3389/fgene.2022.817552 (PMC9194831; doi:10.3389/fgene.2022.817552)
Supplement: Supplementary file 4 [file Table3.xls]

genesymbol	logFC	logCPM	PValue	FDR
RTKN2	-4.116162384	5.447163719	2.30E-215	8.05E-211
FAM107A	-4.634964414	5.215345687	5.83E-204	1.02E-199
RGCC	-2.943241373	6.176025891	2.88E-188	3.35E-184
EPAS1	-2.735398258	9.206213861	1.18E-185	1.03E-181
SPAAR	-2.767825684	0.427269607	1.52E-185	1.06E-181
SEMA3G	-3.273108284	3.962662244	2.25E-185	1.23E-181
TEK	-3.300446129	4.357410719	2.47E-185	1.23E-181
S1PR1	-2.894346829	5.235029937	1.43E-184	6.24E-181
OTUD1	-2.101538466	4.562722236	6.68E-184	2.60E-180
RAMP3	-3.285447444	4.602345459	1.14E-181	3.99E-178
STX11	-3.004338545	3.550341564	1.29E-175	4.11E-172
ACVRL1	-2.612309316	5.589925449	1.85E-173	5.40E-170
FCN3	-4.592318277	5.03990335	3.30E-173	8.88E-170
LDB2	-2.674641554	4.583924598	4.77E-172	1.19E-168
EMP2	-2.749525335	8.568954862	4.01E-170	9.35E-167
EDNRB	-3.539266498	5.031441867	1.02E-169	2.22E-166
PECAM1	-2.337638258	8.001450722	3.37E-166	6.92E-163
PRX	-3.42351739	4.5805327	5.34E-165	1.04E-161
PTPN21	-2.46859145	4.725629639	6.56E-165	1.21E-161
SLC6A4	-6.200799018	4.591471286	3.26E-164	5.70E-161
AL606469.1	-5.2350454	-0.927219698	6.90E-163	1.15E-159
RAMP2	-2.932432863	4.426759486	7.14E-162	1.13E-158
HSPA12B	-2.835107121	3.215444642	5.05E-161	7.67E-158
LIMS2	-2.887364219	4.68761265	7.32E-161	1.07E-157
HSPC324	-3.775131483	-0.632915221	9.14E-160	1.28E-156
ANGPT4	-4.298545379	0.238269471	9.22E-157	1.24E-153
AC093110.1	-3.323020597	1.274734693	2.61E-156	3.38E-153
WWC2	-2.357459844	5.489152404	1.11E-155	1.38E-152
AGER	-5.150193915	8.241866068	6.20E-155	7.47E-152
MYZAP	-3.414097983	1.96951473	1.02E-154	1.19E-151
ROBO4	-2.892075637	5.078716906	3.98E-152	4.49E-149
FHL1	-3.494468588	6.012441561	2.01E-149	2.20E-146
FABP4	-4.949576173	4.362436655	3.38E-147	3.57E-144
JAM2	-2.55447513	4.006814084	1.84E-146	1.89E-143
CALCRL	-2.801695955	5.664209184	5.77E-146	5.76E-143
KANK3	-2.904919608	2.867586549	6.02E-146	5.84E-143
SPOCK2	-3.220006154	7.076041469	6.85E-144	6.47E-141
FMO2	-3.332032349	5.823811834	1.51E-143	1.39E-140
CDH5	-2.589513145	6.076819276	2.35E-143	2.10E-140
PLAC9	-2.819670886	2.602783962	3.24E-143	2.81E-140
TAL1	-2.851102552	2.030241334	3.30E-143	2.81E-140
FOXF1	-2.820438388	3.661445078	9.03E-143	7.51E-140
CD101	-2.799434805	2.640826882	7.37E-140	5.99E-137
FENDRR	-4.029633118	3.331528319	8.04E-140	6.38E-137
CAVIN2	-3.337389215	6.242987484	9.82E-139	7.63E-136
TMEM100	-4.412957917	4.642501503	3.61E-137	2.74E-134
LINC00968	-3.614574117	0.54073977	9.85E-137	7.33E-134
SMAD6	-2.635706824	4.212654484	1.41E-135	1.02E-132
SH2D3C	-2.34977289	4.587149738	4.45E-134	3.18E-131
GRK5	-2.545542352	4.938739461	2.43E-133	1.70E-130
CLEC3B	-3.767862087	4.335785459	1.25E-132	8.55E-130
CYYR1	-2.323576243	4.064369046	2.59E-131	1.74E-128
ECSCR	-2.412407536	2.016688869	4.29E-128	2.83E-125
GIMAP8	-2.480997631	4.548745257	1.00E-126	6.47E-124
GPD1	-4.032886287	3.567366218	1.15E-126	7.31E-124
VIPR1	-3.311640523	4.882884191	2.24E-126	1.40E-123
CLEC1A	-2.362315993	2.00164193	2.64E-125	1.62E-122
FGD5	-2.286865883	4.814265818	2.95E-125	1.78E-122
SGCG	-3.834418032	-0.100242402	4.49E-125	2.66E-122
PRKCE	-1.907470905	4.480969312	4.97E-125	2.90E-122
LRRC32	-2.451555374	5.548372435	5.81E-125	3.33E-122
ADRB2	-3.109116472	3.2340865	3.31E-124	1.87E-121
GYPE	-3.29431511	-0.312027239	3.99E-124	2.21E-121
MIR3945HG	-3.577230053	-0.00778326	1.78E-123	9.73E-121
HBA2	-4.230608591	4.277876296	2.37E-121	1.28E-118
ARHGEF26	-2.684016419	4.588385448	2.97E-121	1.57E-118
SOX7	-3.027873677	2.924477652	9.99E-120	5.21E-117
LYVE1	-3.228064244	3.783999174	1.74E-119	8.93E-117
CAV1	-3.399023743	8.088023211	2.41E-119	1.22E-116
ARHGAP6	-2.449321498	2.551356072	3.41E-119	1.70E-116
HBA1	-4.481043773	-1.044774435	3.54E-119	1.74E-116
LINC01082	-4.224635519	-2.502360112	2.80E-118	1.36E-115
HBB	-4.317659624	6.85980646	3.48E-118	1.67E-115
MYCT1	-2.286094836	3.448579234	4.41E-117	2.08E-114
ERG	-2.206810746	4.412971387	5.29E-117	2.46E-114
USHBP1	-2.379737825	1.847650735	1.27E-116	5.82E-114
PTPRB	-2.644046452	5.917941135	1.68E-116	7.63E-114
ARHGEF15	-2.481941383	3.846748006	2.86E-116	1.28E-113
CCM2L	-2.565146248	2.03968182	8.03E-116	3.55E-113
INMT	-3.588646129	5.734196438	1.30E-115	5.70E-113
LANCL1-AS1	-3.624108174	0.249633024	1.42E-115	6.11E-113
FXYD1	-3.041310043	0.12519237	2.00E-115	8.53E-113
STARD8	-2.260547799	3.924412915	2.65E-115	1.12E-112
AP001189.1	-3.164457146	-0.523671366	4.23E-115	1.76E-112
CLEC14A	-2.337248497	5.028313875	4.31E-115	1.77E-112
GPR146	-2.364782522	0.950068958	6.55E-114	2.66E-111
RXFP1	-3.146118389	1.142082057	1.45E-113	5.82E-111
GPM6A	-4.475771951	3.168620547	2.43E-113	9.65E-111
STARD13	-2.025809613	4.152892924	4.58E-113	1.80E-110
GRASP	-2.404207905	3.618006872	2.12E-111	8.25E-109
GPIHBP1	-3.811508668	3.159203187	3.43E-111	1.32E-108
NOVA2	-2.455510929	2.503768912	4.16E-111	1.58E-108
AL109741.3	-2.920970467	-2.740067903	4.23E-111	1.59E-108
EMCN	-2.782621118	4.321392913	9.21E-111	3.42E-108
CD300LG	-5.051294031	1.444528162	2.31E-110	8.51E-108
C20orf202	-2.633544372	-0.931212192	5.54E-110	2.01E-107
AC135012.3	-4.147882225	-1.804197287	2.13E-109	7.68E-107
CLIC5	-3.62799567	6.177494897	3.01E-109	1.07E-106
TNNC1	-3.593638673	3.808675779	6.97E-109	2.46E-106
SOX17	-2.809081785	1.873740632	1.73E-108	6.04E-106
MCEMP1	-4.07249062	4.643106457	6.63E-108	2.29E-105
NECAB1	-3.212534703	2.353256877	1.28E-107	4.38E-105
CSRNP1	-2.369857483	6.132950027	1.41E-107	4.79E-105
THSD1	-2.271080804	2.544702258	1.48E-107	4.97E-105
RGS9	-2.54593987	1.060261086	1.88E-107	6.26E-105
AOC3	-2.689821543	6.257449142	2.47E-107	8.13E-105
ALAS2	-4.179131517	-0.9039053	5.60E-107	1.83E-104
SCUBE1	-3.606240849	3.013816506	8.27E-107	2.68E-104
HID1-AS1	-2.841399515	-1.8521536	2.86E-106	9.18E-104
BTNL9	-3.529305498	3.603151851	8.42E-106	2.68E-103
AC009093.3	-4.216924283	1.460348	1.62E-105	5.11E-103
C14orf132	-2.681882302	4.520429403	1.84E-105	5.73E-103
MMRN2	-2.16485946	4.909351473	2.04E-104	6.31E-102
HIGD1B	-2.858608126	2.103595624	5.19E-104	1.59E-101
C10orf67	-4.082960603	-0.172001875	9.71E-103	2.95E-100
CA4	-4.40314019	2.784938361	3.83E-102	1.15E-99
SLC39A8	-2.477657737	7.460002538	4.46E-102	1.33E-99
STXBP6	-3.450997757	3.332239671	5.89E-102	1.74E-99
AL445307.1	-3.516615227	-2.995891835	6.86E-102	2.01E-99
CHRM1	-4.677193372	-0.332350358	4.61E-101	1.34E-98
WNT3A	-4.164358146	1.264866608	1.29E-100	3.73E-98
SASH1	-1.878311682	5.38532529	3.07E-100	8.80E-98
RASIP1	-2.35336265	3.877822077	3.43E-100	9.74E-98
CD93	-2.242344464	6.924623206	2.19E-99	6.16E-97
SLIT2	-2.496611785	5.055433216	3.07E-99	8.59E-97
ADAMTS8	-3.642625239	3.283472253	4.96E-99	1.38E-96
LMO2	-1.956079932	3.866411189	5.16E-99	1.42E-96
EFCC1	-2.642829388	2.638359633	8.04E-99	2.19E-96
KANK2	-1.654918257	6.630340444	9.60E-99	2.60E-96
FREM3	-4.30277767	-0.948891192	2.90E-98	7.80E-96
CLEC4M	-4.487163455	-1.368136755	1.20E-97	3.20E-95
TGFBR3	-2.678127331	4.551882247	1.65E-97	4.36E-95
SPTBN1	-1.760987493	8.918262739	1.95E-97	5.13E-95
PCAT19	-2.488986665	2.808324523	3.74E-97	9.75E-95
LINC00656	-3.503655124	-2.516959617	5.02E-97	1.30E-94
PDLIM2	-1.9729231	4.841121123	5.42E-97	1.39E-94
GSTM5	-2.554119337	2.073516418	5.97E-97	1.52E-94
NCKAP5	-3.561150432	3.484661923	9.36E-97	2.37E-94
NMUR1	-2.721060631	0.746255279	1.75E-96	4.40E-94
TCF21	-3.174494805	3.434503986	3.33E-96	8.30E-94
CSF3	-4.791552284	3.266745192	4.68E-96	1.16E-93
SCN4B	-2.876262468	3.218523256	5.06E-96	1.24E-93
TNS1	-2.176056397	8.341781884	9.68E-96	2.36E-93
ANOS1	-2.822077648	5.730946777	1.21E-95	2.93E-93
FEZ1	-2.199607233	3.225365258	2.35E-95	5.67E-93
ARC	-3.577288877	1.334150611	2.80E-95	6.71E-93
OVCH1	-3.952163687	-0.424887803	4.09E-95	9.71E-93
ANKRD1	-4.529826269	3.651758545	1.18E-94	2.78E-92
AL109741.1	-2.554526332	-1.673010238	1.25E-94	2.93E-92
RHOJ	-1.914629861	3.728744834	3.44E-94	8.02E-92
CAT	-1.905732874	6.911320259	5.27E-94	1.22E-91
CD5L	-4.000983851	-1.035469782	5.71E-94	1.31E-91
JPH4	-2.620770974	0.760745119	3.98E-93	9.08E-91
SEMA6A	-2.597589105	3.692395166	8.20E-93	1.86E-90
ST8SIA6	-3.356096567	0.898379582	9.55E-93	2.15E-90
FAM110D	-2.382171182	0.85746809	1.06E-92	2.37E-90
FAM189A2	-2.97129796	4.261672083	6.11E-92	1.36E-89
LINC01996	-4.547274812	-0.720323686	1.40E-91	3.09E-89
CMTM2	-2.397149197	-0.895050814	1.91E-91	4.21E-89
AC084880.1	-2.470023287	-0.724974764	4.26E-91	9.31E-89
TMEM204	-1.985061828	4.427459532	4.32E-91	9.38E-89
FAM46B	-2.821117669	3.230450525	5.07E-91	1.09E-88
FHL5	-2.823907144	1.848375296	9.32E-91	2.00E-88
AC018647.1	-2.781662427	-1.261127791	1.61E-90	3.43E-88
MYOC	-4.481701597	-0.360268767	4.00E-90	8.47E-88
ARHGAP31	-2.141992075	5.684556052	4.79E-90	1.01E-87
UPK3B	-4.236468839	4.766786862	6.10E-90	1.28E-87
DNASE1L3	-3.584604713	2.374720343	6.43E-90	1.34E-87
AC093890.1	-2.72243712	-1.439653093	1.32E-89	2.72E-87
GLIPR2	-2.231915402	5.577863852	1.95E-89	4.01E-87
LINC02016	-4.955927866	-1.078520975	1.97E-89	4.02E-87
DENND3	-1.766015699	5.787079912	2.33E-89	4.73E-87
AC011899.2	-2.397865794	1.901834197	3.82E-89	7.72E-87
NDST1	-1.603804044	6.887158445	7.04E-89	1.41E-86
HBEGF	-2.571784539	5.283514059	1.04E-88	2.08E-86
HEG1	-2.135979288	6.67041716	1.49E-88	2.96E-86
ADARB1	-1.793480333	4.768146617	1.64E-88	3.24E-86
TNR	-3.877334618	0.536909952	1.89E-88	3.69E-86
GIMAP6	-2.113333118	4.917986012	1.97E-88	3.83E-86
MGAT3	-3.174515296	3.838785587	2.16E-88	4.17E-86
SLC4A1	-3.452575472	-2.086636336	5.55E-88	1.07E-85
ASPA	-2.737857104	0.757027995	1.47E-87	2.81E-85
SIRPB1	-2.855982864	3.022341719	4.41E-87	8.38E-85
LTBP4	-2.251184615	7.015452979	4.93E-87	9.32E-85
PEAK1	-1.669976061	5.758817942	1.50E-86	2.82E-84
GIMAP1	-2.055616242	3.293902163	2.72E-86	5.07E-84
NLRC4	-2.091457097	2.525895735	3.00E-86	5.58E-84
LMCD1	-1.783882592	5.345986978	5.80E-86	1.07E-83
FRMD3	-2.441492253	2.390816873	1.29E-85	2.36E-83
AC095050.1	-4.539560552	-2.87221411	1.96E-85	3.58E-83
CAVIN1	-2.088334377	7.96393135	2.27E-85	4.13E-83
RS1	-3.723498128	-0.12470728	2.45E-85	4.44E-83
AC026369.3	-3.439577257	0.061530051	2.49E-85	4.48E-83
BMPR2	-1.381566465	6.912977038	4.95E-85	8.87E-83
AP001189.3	-2.538386107	-0.607367066	9.82E-85	1.75E-82
CMTM5	-3.031076684	-2.696913317	5.07E-84	8.99E-82
CASKIN2	-1.713620316	5.438772091	7.99E-84	1.41E-81
SSTR4	-3.910526465	-3.960916735	2.52E-83	4.42E-81
NXPH3	-2.464753938	1.86698856	3.12E-83	5.44E-81
THBD	-2.442021391	5.957267016	3.69E-83	6.42E-81
SMIM25	-2.495900099	3.949800726	4.21E-83	7.28E-81
TACC1	-1.873006991	6.980698064	6.96E-83	1.20E-80
SNRK	-1.226701785	5.373457202	1.92E-82	3.30E-80
PNPLA6	-1.566973912	6.299088486	2.27E-82	3.87E-80
AC084030.1	-4.426792556	-3.463198357	2.50E-82	4.25E-80
RAI2	-2.187012372	3.664113318	3.25E-82	5.49E-80
CLDN5	-2.78918338	5.321044172	4.59E-82	7.70E-80
DPEP2	-2.26858717	2.828544908	7.09E-82	1.18E-79
NOTCH4	-1.876322244	4.865792753	1.06E-81	1.76E-79
AP001528.3	-2.461474885	0.933682003	1.11E-81	1.83E-79
SESN1	-1.684645595	4.523574591	1.29E-81	2.13E-79
AKAP2	-2.540788212	0.322003218	3.90E-81	6.40E-79
JCAD	-2.110647182	5.926599751	5.04E-81	8.23E-79
CGNL1	-2.21543823	5.647674293	7.03E-81	1.14E-78
ADGRE3	-2.941048433	0.522405105	1.23E-80	2.00E-78
AC093278.2	-1.948763137	1.909878606	1.78E-80	2.86E-78
FGR	-2.184995075	4.838419405	2.66E-80	4.27E-78
SPN	-2.291709169	5.029307199	2.68E-80	4.27E-78
CCDC85A	-2.816925497	0.960019555	4.46E-80	7.09E-78
ADPRH	-1.615064932	4.20022278	1.25E-79	1.97E-77
LHFPL6	-1.742315427	5.08019538	1.31E-79	2.06E-77
NPR1	-2.644072763	4.362926324	1.95E-79	3.05E-77
PI16	-3.765563012	1.197868485	2.91E-79	4.54E-77
LDLR	-2.135182763	7.058899137	3.22E-79	5.01E-77
PPP1R15A	-1.832439646	6.706228923	1.19E-78	1.85E-76
MFAP4	-2.732991742	7.011986742	4.59E-78	7.06E-76
SH3GL3	-4.282872513	-0.122806008	5.64E-78	8.64E-76
AC104984.1	-4.098726385	-3.166504369	7.63E-78	1.16E-75
IL3RA	-1.750479079	3.713887292	1.36E-77	2.06E-75
TIE1	-2.002628543	5.061731322	1.38E-77	2.08E-75
TRPV2	-1.935925092	4.996237131	3.10E-77	4.67E-75
VWF	-2.363608557	8.144712482	4.48E-77	6.72E-75
ABI3BP	-2.559715085	5.316166062	7.56E-77	1.13E-74
ADAMTS1	-2.360271659	5.785347027	8.46E-77	1.26E-74
AC125807.2	-2.161801128	1.752886802	8.72E-77	1.29E-74
ALKAL2	-3.14765503	0.560959105	8.83E-77	1.30E-74
F8	-1.812293333	4.400958394	1.20E-76	1.75E-74
AGRP	-3.080503999	-0.229847476	1.25E-76	1.83E-74
LINC00163	-3.431578349	-2.155088109	1.33E-76	1.93E-74
MYADM	-1.994806765	7.467073534	1.70E-76	2.47E-74
MIR22HG	-1.67994083	4.524076591	3.30E-76	4.77E-74
PHACTR1	-2.296079289	4.362122767	3.95E-76	5.68E-74
AC104984.4	-4.066951178	-2.530085176	4.31E-76	6.18E-74
VEGFD	-3.649210061	3.299642235	4.58E-76	6.54E-74
KLF6	-1.761577121	7.750932551	1.06E-75	1.50E-73
AC008763.3	-4.01179848	-3.390316112	1.27E-75	1.79E-73
OR6K3	-4.258414273	-3.692875969	1.43E-75	2.01E-73
ADCY4	-1.847128477	3.36741671	2.24E-75	3.14E-73
COX4I2	-2.348829542	2.460334858	3.99E-75	5.58E-73
COX7A1	-1.99449292	2.661762562	4.29E-75	5.97E-73
DPP6	-3.130361883	-0.105800108	7.01E-75	9.72E-73
UNC45B	-2.603534597	-1.151740181	7.96E-75	1.10E-72
PEAR1	-2.069986573	3.149390563	8.22E-75	1.13E-72
AC128709.3	-4.258031497	-2.803814968	9.56E-75	1.31E-72
RCAN1	-1.778715317	5.510074181	1.56E-74	2.13E-72
TUBB1	-2.685233949	-0.223189808	1.73E-74	2.36E-72
CDO1	-2.694122875	1.502608264	2.26E-74	3.06E-72
SYNM	-1.859233515	3.835632317	2.93E-74	3.95E-72
ABCA8	-2.922257775	3.807653923	3.43E-74	4.61E-72
SLC19A3	-2.946643925	2.598982699	5.72E-74	7.66E-72
PRKG2	-2.6769192	1.730092044	1.52E-73	2.02E-71
STX12	-1.057139943	6.161072093	1.72E-73	2.28E-71
FAM162B	-2.361745659	1.640262459	1.77E-73	2.35E-71
LAMP3	-2.759564462	7.332714757	2.58E-73	3.41E-71
TBX3	-2.191007576	3.849451454	2.80E-73	3.68E-71
SERINC1	-1.171304248	7.708465977	3.50E-73	4.59E-71
GRIA1	-3.783084813	1.902972005	3.64E-73	4.74E-71
ADRB1	-3.244795925	2.721328665	5.38E-73	6.98E-71
TMEM88	-2.198460316	1.474755333	9.30E-73	1.20E-70
SELP	-2.379098463	3.40077811	1.15E-72	1.48E-70
TGFBR2	-1.695609582	7.751573101	2.41E-72	3.09E-70
LINC01081	-3.223816296	-3.836442713	2.78E-72	3.56E-70
NCAPGP2	-4.218394798	-2.588835652	2.79E-72	3.56E-70
FXYD6	-1.967150164	4.479161199	4.35E-72	5.52E-70
DES	-3.195450511	4.253782544	4.43E-72	5.61E-70
VSIR	-1.640215553	5.891942075	4.80E-72	6.05E-70
SEMA5A	-2.542169411	5.09232531	5.44E-72	6.83E-70
KIF17	-2.051195318	1.404763398	8.44E-72	1.06E-69
SPARCL1	-1.991376634	7.682532625	8.73E-72	1.09E-69
CD52	-2.4106439	5.840494013	1.66E-71	2.06E-69
GCOM1	-2.754973799	-0.650601204	3.99E-71	4.94E-69
WFS1	-1.737161013	6.202943936	5.14E-71	6.32E-69
CD36	-2.936179777	5.532173285	5.18E-71	6.35E-69
SNX22	-1.935711966	2.938569752	5.22E-71	6.37E-69
SLC14A1	-2.929982605	1.74220315	5.43E-71	6.61E-69
MS4A7	-2.157089903	5.498441265	7.41E-71	9.00E-69
DKK2	-2.365468298	2.507250045	7.86E-71	9.50E-69
TSPAN18	-2.072111561	4.41810006	2.24E-70	2.69E-68
Z95114.3	-2.237553189	-1.156095262	2.90E-70	3.48E-68
CASP12	-2.518042445	-1.376021471	3.32E-70	3.97E-68
HTR3C	-4.653823628	-1.119117678	5.79E-70	6.91E-68
GYPC	-1.808253095	4.527511363	6.43E-70	7.64E-68
PLPP3	-1.423225221	6.232711653	6.50E-70	7.70E-68
GDF10	-3.273625445	2.544915023	1.04E-69	1.23E-67
BCL6B	-1.785049639	4.003679513	2.02E-69	2.38E-67
LRRN3	-2.853558762	1.798860318	6.23E-69	7.30E-67
PRAM1	-2.239649523	2.863912402	6.77E-69	7.92E-67
PALMD	-2.074420959	3.957731906	1.49E-68	1.73E-66
AC021016.2	-1.626547145	1.1904115	1.57E-68	1.82E-66
LINC00551	-3.173054077	-0.874570901	1.63E-68	1.89E-66
FLI1	-1.713190372	4.720712569	5.21E-68	6.01E-66
OLR1	-2.547786548	5.670802726	9.87E-68	1.13E-65
FPR2	-3.007639698	2.478367531	1.44E-67	1.65E-65
PKNOX2	-2.477043866	2.313749355	1.52E-67	1.74E-65
CBX7	-1.690375118	4.926015185	2.03E-67	2.31E-65
AP000438.1	-3.026667796	-2.954972155	5.69E-67	6.46E-65
GRIK4	-2.524378572	0.082927844	6.15E-67	6.96E-65
IQSEC3	-2.570502005	1.472315597	6.45E-67	7.27E-65
ITM2A	-2.067588621	4.594627671	6.56E-67	7.37E-65
LINC01352	-2.404977172	-1.849920382	7.21E-67	8.07E-65
MPIG6B	-2.263171571	-0.810776513	8.34E-67	9.31E-65
IGSF10	-2.884425824	3.369330675	8.58E-67	9.55E-65
SLC25A25	-1.677143371	4.829274964	9.42E-67	1.04E-64
AC027288.3	-3.193469027	1.269322948	9.46E-67	1.05E-64
METTL7A	-1.919629681	6.511843733	1.06E-66	1.17E-64
ADAMTS7P3	-3.587407552	1.217881808	1.09E-66	1.20E-64
LRRC2	-2.49604529	0.508997594	1.29E-66	1.41E-64
AC087521.1	-2.684053744	-0.964605737	1.30E-66	1.42E-64
ITLN2	-4.659600152	2.376555928	1.42E-66	1.55E-64
PPM1F	-1.286435313	5.121906326	2.34E-66	2.54E-64
ACTN2	-2.836051854	0.194361934	2.79E-66	3.02E-64
ANGPTL7	-3.791032016	-0.714514014	2.92E-66	3.15E-64
SFTPC	-4.774396528	11.78824245	3.08E-66	3.31E-64
MASP1	-2.738710662	2.041226517	3.37E-66	3.61E-64
AFAP1L1	-1.738108291	3.964740719	3.52E-66	3.76E-64
PTPN5	-3.29873154	-0.977475835	3.57E-66	3.81E-64
OR7E47P	-2.191065721	0.890065074	3.82E-66	4.06E-64
CCDC141	-3.07374201	1.43234459	5.72E-66	6.06E-64
CAV2	-2.322342851	6.96113293	7.24E-66	7.64E-64
LGI3	-4.268123567	3.774492435	1.00E-65	1.05E-63
AL445423.1	-2.49345469	-2.500265908	2.35E-65	2.46E-63
OSCAR	-2.273308207	3.989740148	2.90E-65	3.03E-63
CORO2B	-2.260003865	2.028006626	3.18E-65	3.32E-63
MARCO	-3.058026219	6.610495675	4.43E-65	4.60E-63
TGM1	-2.49544385	1.729663972	5.03E-65	5.22E-63
SLIT3	-2.486966967	5.424150678	1.01E-64	1.05E-62
DACH1	-2.55273727	2.481681349	1.27E-64	1.31E-62
TBX2	-1.966167991	4.946638461	1.60E-64	1.64E-62
CXCR2	-2.637094953	1.393128413	2.07E-64	2.12E-62
RNU6-529P	-2.093691929	-2.333017554	2.25E-64	2.30E-62
CXorf36	-1.81396287	3.984617409	2.49E-64	2.53E-62
KIAA1324L	-2.081586573	4.608433054	2.56E-64	2.60E-62
PLCL1	-1.769552345	2.392942001	3.06E-64	3.10E-62
QKI	-1.353152075	6.879229805	3.33E-64	3.36E-62
SYNPO	-1.758070968	7.174071891	3.65E-64	3.68E-62
GNAQ	-1.199868132	6.621420939	4.54E-64	4.55E-62
ACADL	-3.178980303	2.565628382	4.55E-64	4.56E-62
GLDN	-2.522677849	3.155784001	4.91E-64	4.91E-62
DCC	-2.704772631	1.068792785	4.98E-64	4.96E-62
MAMDC2	-2.752969951	3.933691604	5.64E-64	5.60E-62
RASGRP4	-1.969250026	1.937255852	6.56E-64	6.50E-62
AL355974.2	-2.931803722	-1.875895157	8.79E-64	8.67E-62
AGTPBP1	-1.221364266	4.354558571	9.03E-64	8.89E-62
AMOTL1	-1.780283324	5.616058602	1.03E-63	1.01E-61
LINC00987	-1.769855119	0.737930986	1.12E-63	1.09E-61
SULT1C4	-2.353557047	1.602272585	1.18E-63	1.15E-61
AC010976.2	-3.141869518	-1.23106056	1.69E-63	1.64E-61
LINC01936	-2.455761345	1.95700169	1.84E-63	1.78E-61
OTC	-3.735869355	-2.238085736	2.39E-63	2.30E-61
CNTN6	-3.510492661	1.677259151	2.93E-63	2.81E-61
PCDH12	-1.729024876	4.530581597	3.18E-63	3.04E-61
SERTM1	-4.766633205	1.321638713	3.36E-63	3.21E-61
SBSPON	-2.550684759	2.371217555	4.27E-63	4.06E-61
CTXND1	-3.327851257	1.271931648	6.91E-63	6.56E-61
CFP	-2.155430185	2.240792298	8.88E-63	8.40E-61
RNF144B	-1.714146015	5.392592762	1.01E-62	9.49E-61
DNASE2B	-3.084593029	0.02505241	1.35E-62	1.27E-60
MSRB3	-1.901832005	4.879515739	1.86E-62	1.73E-60
LIN7A	-2.559636228	2.686418981	2.41E-62	2.25E-60
SEPT4	-1.592693891	3.388016724	2.59E-62	2.41E-60
SIGLEC11	-2.462831257	0.552342539	5.43E-62	5.04E-60
INMT-MINDY4	-3.29248851	-2.725163456	6.29E-62	5.81E-60
APOLD1	-1.997486071	4.763849348	9.20E-62	8.48E-60
PTCRA	-2.494136003	-0.498942657	9.78E-62	8.99E-60
ADH1B	-3.399526842	6.371805698	1.09E-61	9.97E-60
FERMT2	-1.427287628	5.776777275	1.24E-61	1.13E-59
C1orf162	-1.838415273	4.656516021	1.25E-61	1.14E-59
TMEM47	-1.816867631	4.545262192	1.37E-61	1.24E-59
FO681492.1	-2.917070391	0.399779475	1.56E-61	1.41E-59
ANGPT1	-2.344738529	3.967344429	1.98E-61	1.79E-59
ABCG2	-2.066089732	2.668965928	2.15E-61	1.94E-59
KLF9	-1.696111831	6.071609157	5.20E-61	4.64E-59
COL6A6	-2.866411229	3.618400645	6.24E-61	5.56E-59
PDE5A	-1.696829625	4.592553249	7.60E-61	6.75E-59
AC009806.1	-2.400804568	-2.776528126	7.80E-61	6.92E-59
FAM212B	-1.609704606	3.004543767	8.17E-61	7.22E-59
RAPGEF4	-1.860142712	2.720138367	8.86E-61	7.82E-59
MSR1	-2.305342755	6.472672945	1.58E-60	1.39E-58
KLF4	-2.308344344	5.527899894	1.70E-60	1.49E-58
CPED1	-2.054295134	3.779125279	2.36E-60	2.06E-58
AC022613.2	-1.55704025	-0.802623664	2.67E-60	2.33E-58
KRT79	-3.398681487	-1.3331967	4.13E-60	3.59E-58
JDP2	-1.446482678	5.087805331	5.84E-60	5.07E-58
LGALSL	-1.815439982	4.674316637	6.65E-60	5.77E-58
AC096921.2	-1.866886866	0.417666722	6.81E-60	5.89E-58
C20orf194	-1.292123757	4.641198608	7.83E-60	6.76E-58
SPRYD7	-1.260182799	4.016746557	8.84E-60	7.61E-58
AC006273.1	-2.616305976	-1.884941608	8.95E-60	7.69E-58
LINC01197	-2.085593536	-0.375524023	9.56E-60	8.18E-58
GIMAP7	-1.833706582	4.0294477	1.44E-59	1.22E-57
EPM2A	-1.241458078	2.162657779	2.53E-59	2.14E-57
KCNA4	-3.938643763	-0.598844255	2.58E-59	2.18E-57
AC104237.3	-3.577015054	-2.996222727	3.21E-59	2.69E-57
HPS5	-1.121250623	5.111622721	3.29E-59	2.75E-57
ITPRIP	-1.689986109	5.409146907	4.00E-59	3.34E-57
ODF3L1	-2.376158462	-0.357303852	4.02E-59	3.35E-57
CD34	-1.692929017	5.865607249	4.04E-59	3.36E-57
Z99129.4	-1.556676509	2.954863631	4.46E-59	3.70E-57
AC011511.5	-2.608874348	1.473593689	4.59E-59	3.80E-57
LINC00702	-2.299120552	0.815130037	4.76E-59	3.93E-57
AC004947.1	-3.056101962	-1.139317976	5.23E-59	4.30E-57
TNXB	-2.729701454	5.220383716	8.08E-59	6.62E-57
RECK	-1.578911824	3.670207051	8.16E-59	6.66E-57
AC104211.1	-2.908596061	-3.061108296	8.22E-59	6.70E-57
LINC01290	-2.243249424	-1.64359901	1.06E-58	8.64E-57
C5AR1	-1.973189813	5.077117202	1.43E-58	1.16E-56
SELE	-2.915567836	2.307776583	1.63E-58	1.32E-56
TOM1L2	-1.375195618	5.707786478	1.70E-58	1.37E-56
PHACTR2	-1.520391137	5.454054831	1.74E-58	1.40E-56
FAM124B	-1.906000926	1.065077763	1.86E-58	1.49E-56
ADAMTSL3	-2.328543212	3.19314715	1.97E-58	1.57E-56
S100A3	-2.398449912	1.348682612	2.68E-58	2.14E-56
CFD	-2.427753288	5.062207802	2.78E-58	2.21E-56
HAS1	-3.451422668	0.808724243	2.83E-58	2.25E-56
MYH2	-3.205986868	-1.579487748	3.31E-58	2.63E-56
PLA2G4F	-2.750452974	4.44920078	3.88E-58	3.06E-56
SYNPO2L	-2.590863566	-0.660844495	4.29E-58	3.38E-56
HSPB6	-2.565800146	3.39379165	4.40E-58	3.46E-56
ADGRL2	-1.954592069	5.602966777	4.44E-58	3.48E-56
RILPL2	-1.334754118	4.831983941	5.43E-58	4.24E-56
RPL13AP17	-4.018318006	1.452914391	6.29E-58	4.90E-56
FGF10	-3.180556672	-0.628438827	6.90E-58	5.37E-56
CALCOCO1	-1.247295107	6.358875	7.05E-58	5.47E-56
ANO2	-2.217242494	0.04433289	8.71E-58	6.75E-56
A2M	-1.923285504	10.38582475	1.11E-57	8.60E-56
AC019193.2	-2.384819704	-2.719726991	1.28E-57	9.91E-56
ACP5	-1.860286319	7.126081482	1.54E-57	1.18E-55
DLC1	-2.220747352	6.745856288	1.66E-57	1.27E-55
DOCK4	-1.553925132	5.127483502	1.68E-57	1.29E-55
CASQ2	-2.810473435	0.576115322	2.08E-57	1.59E-55
MMRN1	-2.424818047	3.674366118	2.31E-57	1.76E-55
GP9	-3.223781719	-2.813009107	2.38E-57	1.81E-55
GFOD1	-1.814798057	3.438884229	3.25E-57	2.46E-55
VSIG4	-2.386454298	6.201734981	3.31E-57	2.50E-55
AC104237.2	-3.568960504	-3.332582852	5.45E-57	4.09E-55
MFNG	-1.569855078	4.299967408	5.57E-57	4.16E-55
KIF1C	-1.32312909	7.308780033	5.82E-57	4.35E-55
MTATP8P1	-3.430391312	-0.407657098	6.31E-57	4.70E-55
KIAA0040	-1.295889418	5.767003978	7.84E-57	5.82E-55
ZNF106	-1.29057413	6.279530919	9.05E-57	6.70E-55
CXCR1	-2.921178396	0.650470226	1.48E-56	1.09E-54
ESAM	-1.95309599	5.89815729	1.76E-56	1.30E-54
MTMR10	-1.167440613	4.66608638	1.80E-56	1.32E-54
RASGEF1B	-1.49293812	4.649056356	2.05E-56	1.50E-54
GPX3	-2.30717241	8.200555387	2.42E-56	1.76E-54
PIP5K1B	-2.324252826	3.482591687	3.06E-56	2.23E-54
SYT15	-2.552967983	-0.023162966	3.35E-56	2.43E-54
CD300C	-2.09577858	2.206910473	4.91E-56	3.54E-54
KCNT2	-2.628860823	1.546799385	5.28E-56	3.80E-54
ITGA8	-2.107487509	4.438134831	5.64E-56	4.05E-54
C1QTNF7	-2.543897442	2.324101474	6.39E-56	4.57E-54
C6orf229	-3.627925225	-2.923656107	6.73E-56	4.81E-54
ST6GALNAC6	-1.347411774	6.027007018	7.01E-56	5.00E-54
ADGRE1	-2.626548968	1.84331759	7.88E-56	5.61E-54
TBX4	-2.234281702	3.659947243	7.93E-56	5.63E-54
LGI4	-1.717990229	1.239540465	8.26E-56	5.84E-54
RFX2	-1.712495864	4.051330945	9.59E-56	6.77E-54
IL33	-2.303042211	5.083331758	1.04E-55	7.30E-54
LINC01447	-2.965880379	-3.009782655	1.05E-55	7.38E-54
ZNF366	-2.000481482	1.333562777	1.22E-55	8.54E-54
SOSTDC1	-3.755706249	2.616736901	1.46E-55	1.02E-53
KCNAB1	-1.753042597	1.876289818	2.31E-55	1.59E-53
KCNA5	-2.352388602	-0.14369703	3.63E-55	2.50E-53
TBX2-AS1	-2.110675114	0.445275861	3.82E-55	2.62E-53
PTPRQ	-3.645731638	0.524871804	4.27E-55	2.92E-53
KLF13	-1.376556873	6.757994561	4.30E-55	2.94E-53
GATA2	-1.900896773	3.998830199	4.69E-55	3.20E-53
DAPK2	-1.939630288	4.683170389	5.39E-55	3.66E-53
HYAL2	-1.324533961	6.356579928	6.04E-55	4.10E-53
AL354714.1	-4.024110764	-1.46313385	6.22E-55	4.21E-53
CASS4	-1.877788585	3.305779054	6.24E-55	4.22E-53
PLAC9P1	-2.740937692	-3.644179522	7.40E-55	4.99E-53
HSPB2	-1.90524007	-0.159040803	8.83E-55	5.95E-53
PCDH17	-1.74948373	4.665512171	9.72E-55	6.52E-53
AC011899.3	-2.194315564	-1.800216978	9.73E-55	6.52E-53
AHNAK	-1.930905086	9.683854675	9.75E-55	6.52E-53
P2RY1	-1.760524093	2.966498517	1.18E-54	7.84E-53
RBMS2	-1.246063673	6.267020906	1.24E-54	8.26E-53
ANGPTL5	-2.625323845	-1.912612941	1.31E-54	8.70E-53
ANGPTL1	-2.435854772	1.906505809	1.39E-54	9.18E-53
KIAA1683	-2.401535985	3.139890757	1.60E-54	1.05E-52
WASF3	-1.949998682	3.500722777	1.86E-54	1.22E-52
CHRNA2	-3.626318174	-2.252837947	2.51E-54	1.65E-52
SH2D4B	-2.250584572	-1.392043185	3.14E-54	2.06E-52
SCN7A	-2.485051912	4.520247537	4.12E-54	2.69E-52
SYNC	-1.80935859	1.527613011	4.32E-54	2.81E-52
S1PR4	-1.856043411	2.892313505	4.33E-54	2.81E-52
LINC01506	-2.485567848	-2.439471899	5.45E-54	3.53E-52
ENG	-1.635834212	7.462309197	5.54E-54	3.58E-52
RSPO1	-3.115531732	0.651134525	6.13E-54	3.95E-52
ARAP3	-1.398299822	4.455396082	6.20E-54	3.99E-52
MYL9	-1.744884608	7.57685316	6.58E-54	4.23E-52
GPM6B	-1.998815025	3.525915545	6.96E-54	4.46E-52
MBNL1-AS1	-1.901929193	1.90306432	7.33E-54	4.69E-52
CD83	-1.699329835	5.042636125	8.08E-54	5.16E-52
LINC02154	-3.344959544	0.300907555	9.41E-54	5.99E-52
VEPH1	-2.65462194	4.475898687	1.34E-53	8.45E-52
AL135960.1	-2.593435856	-1.69623089	1.34E-53	8.46E-52
MMP19	-2.094650418	4.595947763	1.47E-53	9.23E-52
GUCY1A2	-2.081036693	3.967918413	1.63E-53	1.03E-51
WISP2	-2.227401022	3.857483252	1.79E-53	1.12E-51
ACKR4	-2.493653154	0.776850057	2.00E-53	1.25E-51
FGFR4	-2.547349536	4.381869618	2.31E-53	1.45E-51
AC131649.2	-2.700454416	2.046883265	3.04E-53	1.90E-51
ACE	-1.75009992	5.587976433	3.57E-53	2.23E-51
IL7R	-2.084097217	6.224862406	4.92E-53	3.06E-51
CNRIP1	-1.527480888	3.090171634	4.95E-53	3.06E-51
IL6	-2.838010022	3.779179332	5.26E-53	3.25E-51
ST6GALNAC5	-2.197611591	3.344516786	7.36E-53	4.53E-51
PDK4	-2.447081986	6.102344533	7.67E-53	4.70E-51
INPP5K	-1.130721623	5.48291242	9.21E-53	5.64E-51
GAS6	-1.791706828	6.934968134	1.00E-52	6.11E-51
ARL13B	-1.087433404	3.764547991	1.09E-52	6.66E-51
LMOD1	-1.901406197	4.38763451	1.29E-52	7.84E-51
PPP1R14A	-2.004268767	3.299122399	1.82E-52	1.10E-50
GAB1	-1.357965052	4.765535887	2.00E-52	1.21E-50
SYNE3	-1.752805466	3.544156519	2.54E-52	1.53E-50
SYNPO2	-1.940067528	4.394842891	3.29E-52	1.98E-50
PTPRD-AS1	-2.314669611	-1.195619765	3.51E-52	2.10E-50
AC044810.2	-3.375625391	-1.952598329	3.69E-52	2.21E-50
ALOX5	-1.87174361	5.982427856	4.43E-52	2.63E-50
DPYSL2	-1.577633261	7.509318724	4.66E-52	2.76E-50
LINC01863	-3.229271315	-2.090581445	4.94E-52	2.92E-50
CCL23	-2.508940248	0.750359058	6.86E-52	4.04E-50
AC010776.3	-3.702446246	-3.827790977	7.27E-52	4.27E-50
ZNF423	-1.859596629	2.151644022	7.82E-52	4.59E-50
HSPB8	-1.999469897	5.114174148	1.09E-51	6.36E-50
ADRA1A	-3.478607347	-0.728057731	1.53E-51	8.89E-50
RASL12	-1.641563464	3.848095487	2.28E-51	1.32E-49
LRRC36	-2.918007226	2.618194817	2.36E-51	1.36E-49
FRMD4A	-1.34275115	3.802485938	2.53E-51	1.46E-49
GADD45B	-1.819553285	6.246803504	2.61E-51	1.50E-49
EEF1A1P6	-1.950833478	4.075774069	3.85E-51	2.22E-49
MED4-AS1	-2.260610588	-2.11869409	5.06E-51	2.90E-49
EML1	-1.722578978	3.890791388	5.35E-51	3.06E-49
LATS2	-1.200457564	4.944491867	5.64E-51	3.22E-49
DUOX1	-2.610926838	5.949505551	5.90E-51	3.36E-49
AC025048.1	-2.519979667	-3.724101613	7.39E-51	4.19E-49
FGFBP2	-3.096218086	0.528441836	7.82E-51	4.42E-49
PDZD2	-2.224190748	5.09508943	8.14E-51	4.60E-49
MAFF	-1.572738815	5.229818332	8.32E-51	4.69E-49
SOGA3	-2.285471313	-1.363828998	8.77E-51	4.94E-49
DOK2	-1.888522028	4.382190227	1.10E-50	6.15E-49
GPBAR1	-1.934193286	0.386589833	1.21E-50	6.74E-49
ABHD6	-1.293651196	3.152716942	1.42E-50	7.91E-49
PDE2A	-1.804852041	2.93452032	4.32E-50	2.38E-48
DIXDC1	-1.28221867	4.178773382	4.68E-50	2.57E-48
JAML	-1.832653245	4.904866726	4.95E-50	2.72E-48
NHSL1	-1.727442105	4.882537643	9.40E-50	5.13E-48
PLSCR4	-1.461268029	4.747277672	1.06E-49	5.76E-48
Z82246.1	-3.443760168	-3.468501617	1.11E-49	6.02E-48
TBX5-AS1	-1.863196262	2.701317278	1.16E-49	6.32E-48
RAB40A	-1.795818645	0.298106326	1.28E-49	6.94E-48
ST6GALNAC3	-1.974191637	1.903728559	1.47E-49	7.95E-48
C2orf91	-2.91042533	-0.810280845	1.75E-49	9.42E-48
C1QTNF2	-1.920527022	0.802578007	1.82E-49	9.81E-48
MVB12B	-1.517652114	4.867560721	1.90E-49	1.02E-47
RNF122	-1.370533291	3.506093852	2.37E-49	1.27E-47
EP300-AS1	-1.813776918	-0.490612672	2.51E-49	1.34E-47
EMP1	-1.818165558	7.460962978	2.70E-49	1.44E-47
SHANK3	-1.455473271	4.775257592	2.80E-49	1.49E-47
SLC11A1	-1.898545494	5.354163021	2.86E-49	1.52E-47
DENND2A	-1.784302941	3.447900028	4.40E-49	2.33E-47
AC068700.1	-2.376013668	-1.372365155	4.69E-49	2.48E-47
C10orf10	-1.906174528	7.193591354	5.29E-49	2.79E-47
ZEB1	-1.433361517	4.725565894	9.35E-49	4.89E-47
PRICKLE2	-1.467466421	4.082743491	1.36E-48	7.10E-47
GPER1	-2.296333743	2.221215614	1.40E-48	7.32E-47
CYP3A7	-2.235487164	-0.437680754	1.64E-48	8.53E-47
FFAR4	-2.402846287	1.951203456	1.77E-48	9.21E-47
HLX-AS1	-2.437528373	-3.30444178	1.80E-48	9.34E-47
CCL14	-2.525279078	0.925481598	2.28E-48	1.18E-46
MRC1	-2.33537126	7.018651201	3.06E-48	1.58E-46
SORBS1	-1.619297498	4.819679015	3.62E-48	1.86E-46
SLC1A1	-2.223750399	4.733719786	3.64E-48	1.86E-46
AC027601.2	-1.97019124	-2.105681843	3.85E-48	1.97E-46
MT1M	-2.822825025	2.49615277	4.24E-48	2.17E-46
OLFML1	-1.6573637	3.515807901	5.43E-48	2.77E-46
CELA2B	-2.149127102	-2.0678891	9.17E-48	4.65E-46
FOLR3	-3.450796551	0.119977594	9.48E-48	4.78E-46
LOXHD1	-2.234714402	-0.529365854	1.06E-47	5.36E-46
FOSB	-3.234497181	7.50122162	1.13E-47	5.69E-46
AC119424.1	-3.378068205	-3.05949928	1.16E-47	5.80E-46
ARHGAP24	-1.397171013	4.04672632	1.22E-47	6.11E-46
ECEL1P2	-3.177783558	1.064937132	1.40E-47	6.98E-46
CTNNAL1	-1.406603554	5.434064932	1.49E-47	7.38E-46
HLA-E	-1.357875493	9.998199075	1.98E-47	9.83E-46
WFIKKN2	-3.02835568	-1.286702764	2.14E-47	1.06E-45
SLC6A13	-2.699631908	-1.04091161	2.29E-47	1.13E-45
KCNIP1	-2.233954958	-0.915725085	2.35E-47	1.16E-45
STARD9	-1.77756158	3.561976835	2.52E-47	1.24E-45
AC091305.2	-3.167867092	-3.201584601	2.78E-47	1.36E-45
ARHGEF6	-1.457715355	4.878862194	2.99E-47	1.46E-45
PCDHGB7	-1.77169447	2.121075483	3.03E-47	1.48E-45
FRY	-1.543376257	5.203604152	3.09E-47	1.51E-45
AC026992.2	-2.733225186	-0.078497888	3.35E-47	1.63E-45
AC116312.1	-2.885533888	-3.510895525	3.39E-47	1.65E-45
ZBED2	-2.305972332	2.677450331	3.55E-47	1.73E-45
SIRPD	-2.166175362	-2.45140045	3.75E-47	1.82E-45
CLDN18	-3.859625334	7.493252727	4.40E-47	2.13E-45
HPSE2	-2.659561817	0.438400816	5.18E-47	2.50E-45
PTH1R	-1.992622293	1.640236992	6.14E-47	2.95E-45
OVCH2	-3.118526591	-1.089250029	6.39E-47	3.07E-45
AC068870.2	-1.329931357	0.3421001	7.41E-47	3.55E-45
LINC01624	-2.321411956	-2.653533475	8.14E-47	3.89E-45
AC093787.1	-4.05646052	-3.396314208	8.85E-47	4.21E-45
PRKCH	-1.077064619	5.282222996	9.08E-47	4.32E-45
AC027288.2	-3.103898354	-0.91015281	1.02E-46	4.85E-45
UTRN	-1.404187486	7.008265897	1.10E-46	5.19E-45
RNU5B-4P	-2.156546973	-3.501574245	1.13E-46	5.33E-45
FIBIN	-2.148834474	3.513005501	1.18E-46	5.60E-45
ZFYVE9	-1.318186948	4.497174388	1.19E-46	5.60E-45
MAGI2-AS3	-1.641575229	3.889623063	1.36E-46	6.40E-45
PDE8B	-1.526241699	2.640100562	1.54E-46	7.26E-45
AC022509.2	-2.028172653	-0.84676702	2.17E-46	1.02E-44
RETN	-3.026164269	1.737717302	2.21E-46	1.03E-44
HACD4	-1.447236092	4.56166639	2.45E-46	1.14E-44
MDGA1	-1.907841478	2.947639651	2.99E-46	1.40E-44
CAV3	-3.148336044	-2.397124817	3.13E-46	1.46E-44
MAP3K3	-1.036410108	5.378799069	4.94E-46	2.29E-44
GPR4	-1.6150258	3.058566539	4.95E-46	2.29E-44
NCF2	-1.690244969	5.723235659	5.14E-46	2.38E-44
CRYAB	-2.002401993	3.817836741	5.55E-46	2.56E-44
C1orf198	-1.216667677	6.999663596	5.94E-46	2.74E-44
SIDT2	-1.10008998	6.018538155	6.85E-46	3.15E-44
AQP4	-3.034490859	7.13279739	1.13E-45	5.17E-44
AC018529.1	-2.560815687	-2.859868095	1.42E-45	6.46E-44
GHR	-2.069211828	1.621473747	1.89E-45	8.59E-44
LILRA5	-2.061575753	2.386347137	1.96E-45	8.86E-44
ACKR1	-2.489085942	4.140066049	2.24E-45	1.01E-43
WFDC1	-1.980913444	2.715454581	2.38E-45	1.07E-43
SVEP1	-2.10803209	4.894205162	2.54E-45	1.14E-43
GIMAP4	-1.499810638	5.188663729	3.16E-45	1.41E-43
RFLNB	-1.402859589	4.352359919	3.88E-45	1.73E-43
AC009962.1	-1.593446103	-0.999555554	4.29E-45	1.90E-43
LINC00891	-2.399579322	-1.560225859	5.30E-45	2.34E-43
CXCL2	-2.336582519	5.662889177	5.31E-45	2.34E-43
PADI4	-2.558207401	-1.062129983	6.43E-45	2.83E-43
BCHE	-2.52250616	2.096484594	6.47E-45	2.84E-43
JUND	-1.452775843	7.264187381	6.64E-45	2.91E-43
CAB39L	-1.401813656	3.844952163	9.88E-45	4.31E-43
CTIF	-1.216919395	4.986253941	1.19E-44	5.16E-43
AL035409.1	-2.343127214	-1.880600216	1.34E-44	5.82E-43
FGF2	-2.077796276	2.527120364	1.70E-44	7.34E-43
EDN1	-2.050457724	5.064136994	1.89E-44	8.17E-43
SOX18	-1.725031797	2.994134933	2.08E-44	8.99E-43
EPB41L2	-1.43194686	5.663200238	2.23E-44	9.61E-43
ICAM2	-1.464273613	3.754242907	2.47E-44	1.06E-42
C10orf128	-1.595641294	3.777816791	2.79E-44	1.19E-42
CYBRD1	-1.789734112	7.392231844	3.25E-44	1.39E-42
AL109754.1	-3.023407131	0.48449314	4.24E-44	1.80E-42
MIR497HG	-1.466517725	-0.095932565	4.27E-44	1.81E-42
TNS2	-1.464107315	6.468870908	4.51E-44	1.91E-42
EGR2	-1.823843215	4.154949078	5.92E-44	2.50E-42
SLC5A9	-2.617487173	1.713764057	6.15E-44	2.60E-42
CFL2	-1.39495055	5.078853338	6.87E-44	2.90E-42
ADCYAP1R1	-2.174000471	-0.02148295	7.07E-44	2.97E-42
KL	-2.400594594	2.426410125	7.45E-44	3.13E-42
MYH10	-1.491592064	6.966133152	7.83E-44	3.29E-42
TMCO2	-2.520649057	-3.824436142	8.58E-44	3.59E-42
FAM13C	-1.744117801	1.659360791	9.29E-44	3.88E-42
LIMCH1	-1.59715382	7.498524837	1.16E-43	4.83E-42
SOCS2	-2.045189379	4.843228412	1.94E-43	8.05E-42
RADIL	-2.243550815	1.9585026	2.11E-43	8.75E-42
GJA5	-1.729139755	5.048859908	2.32E-43	9.61E-42
SGCA	-2.094564388	2.39700736	2.50E-43	1.03E-41
SLC24A4	-2.05975124	0.636754777	3.25E-43	1.34E-41
ALOX5AP	-1.936936463	5.774406249	3.58E-43	1.47E-41
PREX2	-1.941548563	3.387478551	4.20E-43	1.72E-41
ROR1	-1.841200952	3.555309244	4.41E-43	1.80E-41
FAM167B	-1.488377877	2.306841017	4.82E-43	1.96E-41
NDRG4	-2.059223896	3.63405337	6.39E-43	2.59E-41
ANKS1A	-1.070597782	5.954777105	7.87E-43	3.17E-41
AC112206.2	-2.703647187	-0.369810628	8.92E-43	3.59E-41
CACNA1S	-3.386496836	-1.746449458	9.03E-43	3.63E-41
SRGAP2C	-1.142089532	2.629775155	1.04E-42	4.17E-41
PCDH15	-3.140485075	0.030335229	1.21E-42	4.84E-41
PTPN1	-1.022549167	6.645748015	1.28E-42	5.12E-41
VAMP2	-1.159232911	5.991995202	2.52E-42	9.99E-41
DAO	-2.549478872	-3.117421657	2.78E-42	1.10E-40
SHROOM4	-1.754649137	4.916239847	3.29E-42	1.30E-40
AL138737.1	-2.838269072	-3.522294341	3.79E-42	1.49E-40
Z69733.1	-1.76140473	-1.813338967	4.90E-42	1.91E-40
CYP27A1	-1.785337609	6.333493135	5.38E-42	2.09E-40
PTGIR	-1.434465321	2.502957756	5.43E-42	2.11E-40
MFAP3L	-2.040305099	2.40729846	6.21E-42	2.41E-40
MIR3677	-2.462122582	-2.53447768	7.41E-42	2.87E-40
ANXA3	-1.895718412	6.185557719	8.47E-42	3.28E-40
ERICH4	-2.276718443	-3.096031701	9.64E-42	3.73E-40
PID1	-1.907880892	4.310046484	1.05E-41	4.04E-40
AFF3	-2.430000885	3.392612131	1.22E-41	4.69E-40
NTM	-2.134376094	4.40676574	1.26E-41	4.84E-40
FZD4	-1.620762787	5.275300622	1.43E-41	5.47E-40
ADAMTS9-AS1	-2.477420547	0.498926078	1.46E-41	5.57E-40
GATA6	-1.875738809	4.097013947	1.48E-41	5.63E-40
REM1	-1.641801705	0.569649873	2.04E-41	7.75E-40
F2RL3	-1.909931536	2.928018907	2.24E-41	8.47E-40
FPR1	-1.973020005	4.218038214	2.27E-41	8.59E-40
GPA33	-2.93941188	2.032091974	2.40E-41	9.06E-40
ATP1A2	-2.325273668	1.582070069	2.58E-41	9.76E-40
AC147067.2	-2.038704352	-2.250091999	3.00E-41	1.13E-39
GMFG	-1.519001169	4.724317056	3.04E-41	1.14E-39
NTN4	-1.631337786	5.983398295	3.46E-41	1.30E-39
C1orf140	-2.632326191	-3.367765609	3.54E-41	1.33E-39
NEBL	-1.637075317	6.221648817	6.89E-41	2.57E-39
HMOX1	-1.77352831	6.337125236	8.53E-41	3.18E-39
NRG3	-2.667555532	-0.893219949	8.96E-41	3.34E-39
OR52K3P	-2.183301355	-1.34272042	9.28E-41	3.45E-39
NEXN	-1.548676056	3.828773071	1.10E-40	4.09E-39
ADTRP	-2.155941039	2.627211424	1.15E-40	4.26E-39
ODAM	-3.252241113	-0.599000211	1.26E-40	4.66E-39
FBP1	-1.667378484	6.965719428	1.29E-40	4.74E-39
DHH	-1.99016129	-1.555559387	1.52E-40	5.60E-39
RIPOR1	-1.281510249	5.952448771	1.93E-40	7.07E-39
C10orf25	-1.262334309	1.358664361	2.32E-40	8.49E-39
AL049634.1	-2.21152685	-2.862833533	2.45E-40	8.93E-39
ADAMTSL4	-1.863426666	5.068699209	2.53E-40	9.21E-39
AC011239.2	-2.439383214	-2.531382948	2.87E-40	1.04E-38
LILRA1	-1.657494949	0.636804497	3.36E-40	1.22E-38
DCSTAMP	-2.284773665	1.35747977	3.73E-40	1.35E-38
AL591686.1	-3.060330849	-3.287876671	3.80E-40	1.37E-38
ACACB	-1.392809609	3.954754739	3.84E-40	1.39E-38
PTGER4	-1.587401347	4.091771087	3.91E-40	1.41E-38
EXOC3L1	-1.300429416	2.526357413	5.27E-40	1.89E-38
PRDM11	-1.188542824	3.474867186	5.87E-40	2.10E-38
HSPB3	-2.559725184	-1.697063552	5.93E-40	2.12E-38
SLC5A4	-1.980240903	-0.928317837	6.03E-40	2.16E-38
MGC27382	-3.04803437	-0.437200796	6.07E-40	2.17E-38
CCDC69	-1.50153902	5.785919893	6.72E-40	2.39E-38
AC114947.2	-1.86663086	-1.016797622	6.99E-40	2.48E-38
TRAPPC3L	-2.047980165	-2.69919455	7.85E-40	2.78E-38
HEMGN	-2.478987497	-3.162714496	7.93E-40	2.81E-38
TMEM150B	-1.870009206	2.028813583	9.04E-40	3.20E-38
SSFA2	-1.182263459	7.031301839	9.08E-40	3.21E-38
AL136164.4	-2.134572162	0.472706245	9.44E-40	3.33E-38
MARC2	-1.49477752	4.284515464	1.25E-39	4.39E-38
KLF10	-1.15024373	6.372506654	1.84E-39	6.46E-38
FBLN5	-1.828633345	5.936504448	2.10E-39	7.38E-38
PDGFB	-1.512456024	4.787127247	2.14E-39	7.50E-38
NIM1K	-2.285683713	1.086151437	2.26E-39	7.90E-38
LINC00844	-2.959702781	-3.588819291	2.32E-39	8.10E-38
CSRP1	-1.010229299	8.083399254	3.16E-39	1.10E-37
C11orf96	-1.85947263	5.184622388	4.55E-39	1.57E-37
SLC7A7	-1.472773549	5.415073435	5.04E-39	1.74E-37
CD300LF	-1.809740055	3.51437284	5.33E-39	1.84E-37
PACRG-AS3	-3.628193141	-2.772230618	5.95E-39	2.05E-37
LINC02104	-2.20588856	-2.721485256	6.01E-39	2.07E-37
AL118508.4	-2.04105934	-2.545699573	6.07E-39	2.09E-37
CCDC50	-1.056215821	5.831164555	6.56E-39	2.25E-37
SCAI	-1.153837682	3.928781602	6.67E-39	2.29E-37
WWC2-AS2	-1.644323327	-0.80151125	8.32E-39	2.84E-37
HOXA5	-1.62404464	2.661377565	8.91E-39	3.04E-37
AC144831.1	-1.768610203	0.853640926	1.10E-38	3.76E-37
SLC31A2	-1.507516112	1.512181095	1.19E-38	4.03E-37
SPI1	-1.616430956	5.605852183	1.21E-38	4.10E-37
LINC01070	-3.411126601	-4.020039697	1.25E-38	4.23E-37
ANKRD29	-2.228021077	4.516541607	1.32E-38	4.49E-37
SMAD7	-1.113591532	5.034454378	1.34E-38	4.55E-37
TTC28	-1.276557854	4.806695479	1.41E-38	4.78E-37
UBASH3B	-1.674877508	4.093772452	1.43E-38	4.82E-37
AC004947.2	-2.328895035	-1.185562129	1.63E-38	5.49E-37
PROS1	-1.509235383	5.729518377	1.66E-38	5.59E-37
LINC01645	-2.678885132	-2.631142137	1.85E-38	6.24E-37
FAM212A	-1.535592131	0.993628443	2.03E-38	6.81E-37
CRIM1	-1.366201933	6.592207864	2.12E-38	7.12E-37
AL390036.1	-2.150371036	-2.221068322	2.27E-38	7.61E-37
AP001972.5	-1.782244148	4.804393157	2.28E-38	7.63E-37
SRL	-1.870897163	-0.089722857	2.31E-38	7.74E-37
KLF2	-1.74873612	4.915599743	2.43E-38	8.11E-37
APOBR	-1.654350734	4.392672132	2.47E-38	8.25E-37
SLC44A2	-1.01434882	7.754475907	3.26E-38	1.08E-36
CAMP	-2.652964541	-0.229231611	3.36E-38	1.12E-36
AL355304.1	-2.307994148	-2.858192366	3.73E-38	1.24E-36
MOCS1	-1.397855487	3.882724453	4.05E-38	1.34E-36
UBL3	-1.107219402	6.337883984	4.19E-38	1.39E-36
TBX5	-1.556761654	3.285906012	4.20E-38	1.39E-36
GALNT18	-1.407028936	5.068526089	4.23E-38	1.40E-36
STOM	-1.235230993	8.26601969	4.42E-38	1.46E-36
CHRDL1	-2.352390129	4.753559496	4.54E-38	1.50E-36
FGF10-AS1	-3.157856576	-3.8708348	4.63E-38	1.52E-36
PLCXD2	-1.88342375	-0.053514123	4.63E-38	1.52E-36
KAT2B	-1.149662848	4.644410079	4.74E-38	1.56E-36
PCYOX1	-1.094093077	7.171584187	5.26E-38	1.72E-36
SLC12A4	-1.04799571	5.745354297	5.26E-38	1.72E-36
ABCA9	-1.761219966	1.977369321	5.57E-38	1.82E-36
MIR27A	-2.450487609	-3.192386553	5.90E-38	1.93E-36
AL357054.4	-1.76158565	0.503587238	6.32E-38	2.06E-36
AC004540.2	-2.035450652	-0.483520711	6.79E-38	2.21E-36
MME	-2.423511091	4.807556704	7.00E-38	2.28E-36
AC069360.1	-2.207828784	-1.964171858	7.17E-38	2.33E-36
PLEKHO2	-1.214836515	5.775990126	7.57E-38	2.45E-36
AL662797.1	-3.431061941	-3.002266439	7.64E-38	2.47E-36
BET1P1	-2.360179129	-3.684479355	7.98E-38	2.58E-36
ARHGAP18	-1.165785135	5.892007644	8.80E-38	2.84E-36
NPR3	-1.860729992	4.668507309	9.00E-38	2.90E-36
MRAS	-1.150230174	4.592911166	9.92E-38	3.19E-36
AC008669.1	-1.501580862	0.767271967	1.06E-37	3.42E-36
AC037459.2	-1.501922461	0.36848347	1.09E-37	3.50E-36
CA3	-2.270287945	1.932024817	1.27E-37	4.07E-36
LMO7	-1.382603232	8.107608227	1.28E-37	4.10E-36
CDH13	-1.776848487	3.840331804	1.75E-37	5.61E-36
CCDC81	-2.056443963	0.414848493	1.77E-37	5.65E-36
IL1RL1	-2.888010918	3.735932288	1.85E-37	5.90E-36
FCGR3B	-2.382061068	1.909343539	1.94E-37	6.19E-36
CRTAC1	-2.653373292	5.430005911	2.05E-37	6.50E-36
FRMD4B	-1.114095273	5.111365836	2.05E-37	6.50E-36
LIPN	-2.568458558	-2.028965486	2.06E-37	6.55E-36
SERPING1	-1.413635895	8.45358491	2.45E-37	7.75E-36
FAM49A	-1.400937591	4.36802141	2.63E-37	8.30E-36
GJA4	-1.491079469	3.36014324	2.74E-37	8.63E-36
SELPLG	-1.46942228	5.46570774	3.10E-37	9.75E-36
ADGRL4	-1.313948504	4.285004985	3.37E-37	1.06E-35
PRSS35	-2.263352342	-0.04190012	3.87E-37	1.22E-35
LINC00092	-1.918925809	-0.345673421	4.12E-37	1.29E-35
APBB1	-1.378246389	4.597441082	4.32E-37	1.35E-35
AC116407.1	-1.995169827	1.542352197	4.52E-37	1.42E-35
PCDHGC3	-1.567730084	4.14142722	4.97E-37	1.55E-35
ZBTB47	-1.09924469	3.918227568	5.68E-37	1.77E-35
ABCG1	-1.436729043	5.583654681	6.56E-37	2.04E-35
SH3BP5	-1.439923419	3.862130956	7.03E-37	2.18E-35
SLC27A3	-1.365980388	5.300523203	7.17E-37	2.22E-35
HMGB3P10	-2.274383542	-3.368455444	7.48E-37	2.31E-35
AC104938.1	-1.525395409	-2.221291878	8.44E-37	2.61E-35
AC005884.1	-2.328719846	-2.818510592	8.48E-37	2.62E-35
TPPP3	-2.286993789	5.854280955	8.61E-37	2.66E-35
AL359378.2	-3.121219011	-3.85158289	9.08E-37	2.80E-35
LRCH1	-1.016283177	4.51757569	9.64E-37	2.97E-35
ART4	-2.305756783	1.009864547	9.85E-37	3.03E-35
VWC2	-2.552199914	-1.927227852	1.07E-36	3.27E-35
AC007182.1	-2.629483296	-2.822864473	1.10E-36	3.36E-35
C4orf32	-1.171179936	3.867756653	1.12E-36	3.44E-35
TMOD1	-1.785936481	2.139032802	1.16E-36	3.56E-35
AGBL1	-3.173398438	-2.751797057	1.22E-36	3.73E-35
TNFSF12	-1.225972292	4.854814929	1.29E-36	3.93E-35
ITIH5	-2.099711047	4.58145048	1.43E-36	4.34E-35
PTPRM	-1.41371931	5.953773184	1.57E-36	4.76E-35
LEPR	-1.892148883	4.736030951	1.81E-36	5.49E-35
LRP2BP	-1.688166404	2.495541085	1.82E-36	5.51E-35
CCRL2	-1.606487929	3.209808473	2.47E-36	7.46E-35
GIMAP5	-1.724048397	1.632795823	2.51E-36	7.56E-35
CCDC152	-1.411243191	1.118613977	2.83E-36	8.52E-35
VWFP1	-2.321911601	-0.651415996	2.94E-36	8.85E-35
CHRM2	-3.478952691	-1.181595351	2.95E-36	8.86E-35
PDLIM1	-1.077069994	7.299285905	3.17E-36	9.51E-35
KCTD12	-1.363191187	7.141080498	3.32E-36	9.93E-35
LINC01165	-2.414691396	-3.333371	3.54E-36	1.06E-34
AP002004.1	-1.510786643	2.177180776	3.88E-36	1.16E-34
C5orf64	-2.106411038	-3.243324162	4.23E-36	1.26E-34
ZEB2	-1.395364571	5.764503471	4.28E-36	1.27E-34
AC111152.2	-1.872837497	-2.680149992	4.51E-36	1.34E-34
NAV2-AS2	-2.749019297	-2.229595821	4.58E-36	1.36E-34
TIMP3	-1.899696617	3.875716245	5.98E-36	1.77E-34
HBG2	-2.394822933	-2.730389117	6.59E-36	1.94E-34
MCOLN1	-1.042113465	4.817858087	6.93E-36	2.04E-34
RBP2	-2.913739612	-0.303357567	7.19E-36	2.12E-34
RPGR	-1.08841147	3.381707994	7.70E-36	2.27E-34
LMOD3	-1.499915649	-1.126831079	8.06E-36	2.37E-34
RRAS	-1.377255087	5.797409209	8.36E-36	2.45E-34
PILRA	-1.524301262	3.741868887	8.71E-36	2.55E-34
ST13P20	-2.631091345	-3.634251436	1.03E-35	3.00E-34
CCDC173	-2.135415743	0.816351654	1.19E-35	3.48E-34
TM6SF1	-1.478052644	2.202700981	1.33E-35	3.87E-34
NTRK3	-2.005132236	1.044218013	1.40E-35	4.05E-34
LINC01985	-2.60942165	-3.541789467	1.47E-35	4.25E-34
AP002856.2	-4.114226125	-1.31740329	1.56E-35	4.52E-34
LIFR	-1.63404625	6.388513404	1.60E-35	4.63E-34
LINC00211	-2.332033688	-3.233536568	1.80E-35	5.20E-34
PAPSS2	-1.486098629	6.65086362	1.83E-35	5.28E-34
AC107959.1	-1.240590265	-0.047524535	1.88E-35	5.42E-34
AC134312.1	-2.585869772	-2.594510328	2.08E-35	5.98E-34
AC244153.1	-2.501383899	0.178752638	2.33E-35	6.66E-34
LILRB3	-1.415820979	2.405272371	2.48E-35	7.07E-34
SORBS3	-1.20632597	6.25691511	2.49E-35	7.09E-34
MYL3	-1.797895805	-0.916032543	2.85E-35	8.12E-34
IL17D	-1.607435575	0.76974907	3.01E-35	8.56E-34
MT1JP	-2.99016533	-2.641231967	3.82E-35	1.08E-33
GATA1	-1.795072532	-1.814814817	4.02E-35	1.14E-33
EXD1	-2.251282104	-2.306333609	4.64E-35	1.31E-33
N4BP2L1	-1.218590059	3.926219423	4.74E-35	1.34E-33
SLCO2A1	-1.813636206	6.407267651	4.79E-35	1.35E-33
AC092384.1	-1.945157204	-3.070142358	5.37E-35	1.51E-33
TLR4	-1.59032227	4.584349069	5.73E-35	1.61E-33
LINC01852	-1.215359421	0.371584572	7.67E-35	2.15E-33
MYH11	-1.94149573	6.881861329	8.59E-35	2.40E-33
PDE1B	-1.605526869	2.435729301	9.44E-35	2.63E-33
CTDSPL	-1.070211642	5.868742923	9.60E-35	2.67E-33
ZFP36	-1.776302934	8.283972621	9.95E-35	2.76E-33
CETP	-1.331709235	0.981654181	9.95E-35	2.76E-33
CD68	-1.654579401	1.653624239	1.14E-34	3.17E-33
RBMS3	-1.588690488	4.348331863	1.29E-34	3.57E-33
PLCE1	-1.409035646	4.357743555	1.32E-34	3.64E-33
HK3	-1.8093966	4.276635189	1.40E-34	3.87E-33
PREX1	-1.284744062	5.885475421	1.43E-34	3.93E-33
ZBTB4	-1.001324918	6.876271411	1.43E-34	3.93E-33
PHOSPHO1	-1.710163908	-0.014852504	1.60E-34	4.39E-33
LINC01412	-2.204091037	-3.556313818	1.88E-34	5.16E-33
CCL24	-2.493599203	1.044888799	1.89E-34	5.18E-33
RAB11FIP1	-1.436908672	7.085931641	2.04E-34	5.57E-33
ABCA3	-2.115100127	8.358135857	2.08E-34	5.70E-33
PALD1	-1.318260466	4.238755536	2.11E-34	5.76E-33
ARHGAP44	-1.627946009	4.786749054	2.23E-34	6.08E-33
SLC15A3	-1.401587784	5.75339533	2.30E-34	6.28E-33
ARID5A	-1.140332478	4.83093696	2.41E-34	6.55E-33
PCOLCE2	-2.329872687	3.364834115	2.65E-34	7.20E-33
C1orf115	-1.648189593	4.801321264	2.85E-34	7.71E-33
NR4A3	-2.24403311	4.316793542	3.04E-34	8.22E-33
AC026992.1	-2.360307081	-2.315719675	3.13E-34	8.44E-33
SOX5	-1.729896253	1.48783405	3.29E-34	8.87E-33
HECW2	-1.358101252	4.725962845	3.65E-34	9.81E-33
AC053503.6	-2.89728894	-3.900466097	4.07E-34	1.09E-32
CCDC178	-2.376804232	-1.750561397	4.60E-34	1.23E-32
AC004490.1	-2.120421916	-2.413387758	4.64E-34	1.24E-32
EIF4E3	-1.116971517	4.987991307	4.93E-34	1.32E-32
PGR	-1.801147575	1.713411925	5.31E-34	1.42E-32
CRY2	-1.158946694	5.718694965	5.42E-34	1.45E-32
SELENOP	-1.662509507	6.921634473	5.81E-34	1.55E-32
GPC3	-2.185925266	5.38407884	7.27E-34	1.93E-32
AC090559.1	-1.59318396	1.053285883	9.27E-34	2.46E-32
AC013553.3	-1.668734926	-1.807443147	9.44E-34	2.50E-32
AC105001.1	-1.610478149	-2.297654445	9.94E-34	2.64E-32
SCIMP	-1.572399412	3.293136647	1.01E-33	2.69E-32
PGM5	-1.864871541	3.654656236	1.13E-33	3.00E-32
LIMD1	-1.130668162	6.137340698	1.76E-33	4.63E-32
AC090796.1	-2.830151508	-2.457901988	1.77E-33	4.65E-32
AL133355.1	-1.332552701	2.404749712	1.78E-33	4.68E-32
NFATC1	-1.183697966	4.237559432	1.87E-33	4.91E-32
STAC	-2.057480385	3.302493109	1.97E-33	5.16E-32
GPR17	-2.175025518	-0.288518372	2.06E-33	5.39E-32
GPR182	-1.650798346	-1.084416068	2.06E-33	5.40E-32
MGAT3-AS1	-2.617411166	-3.146200358	2.14E-33	5.59E-32
AC005856.1	-1.933183286	-2.384794686	2.19E-33	5.73E-32
C2orf71	-2.960077935	-0.992958945	2.27E-33	5.91E-32
CYGB	-1.258414387	4.105627602	2.39E-33	6.23E-32
HHIP	-2.875602977	4.769051713	2.70E-33	7.04E-32
RNU6-917P	-2.381150883	-3.987208353	3.21E-33	8.33E-32
LINC02035	-1.059270216	3.232844876	3.89E-33	1.01E-31
PRKG1	-1.407092484	3.641192672	4.31E-33	1.11E-31
SGMS2	-1.369069074	6.397404795	4.89E-33	1.26E-31
BTK	-1.422162527	4.010307952	5.10E-33	1.31E-31
ZCCHC24	-1.064311181	4.978447429	5.27E-33	1.35E-31
AC105046.1	-2.383466582	-2.073846209	7.11E-33	1.82E-31
DUBR	-1.281103743	1.780621149	7.48E-33	1.91E-31
AC112722.1	-2.062369065	-1.577020959	7.99E-33	2.04E-31
SAMHD1	-1.178817497	7.172791162	1.16E-32	2.93E-31
FABP5	-1.82324831	4.311064146	1.19E-32	3.00E-31
TRGV6	-2.144685208	-3.558007287	1.45E-32	3.67E-31
LCN6	-2.502311692	-2.293666883	1.63E-32	4.10E-31
CCIN	-1.958234813	-1.587246496	1.65E-32	4.14E-31
SEC14L1	-1.037796568	6.565732392	1.71E-32	4.29E-31
ADGRG4	-2.958648003	-3.67568339	1.72E-32	4.33E-31
AF131215.5	-1.732109834	0.885757129	1.80E-32	4.51E-31
KLF17	-1.952799623	-2.224298983	1.89E-32	4.74E-31
CYR61	-1.609696386	7.783495476	2.00E-32	5.01E-31
KLHL33	-1.929989735	-2.642225111	2.17E-32	5.40E-31
SEMA6D	-2.030109663	2.967349008	2.22E-32	5.52E-31
SCARA5	-2.619565526	2.945797407	3.19E-32	7.87E-31
NDRG2	-1.533150398	5.580319348	3.37E-32	8.30E-31
PMP22	-1.226269276	6.366906382	3.81E-32	9.36E-31
PRKCQ	-1.569899509	2.545189698	3.85E-32	9.46E-31
GSG1L	-2.600443841	-2.720662351	3.87E-32	9.50E-31
RSPO2	-2.665824566	1.212955308	3.88E-32	9.52E-31
FLT4	-1.361769595	4.529567904	3.94E-32	9.66E-31
TNS3	-1.084039471	7.46533528	3.99E-32	9.78E-31
ITIH3	-1.565579201	0.881123516	4.06E-32	9.93E-31
AC100793.4	-2.263741677	-2.812761888	4.22E-32	1.03E-30
NES	-1.607847072	5.944799297	4.26E-32	1.04E-30
PIK3R1	-1.068835016	5.772148505	4.97E-32	1.21E-30
LRRC8C	-1.141353411	4.480953162	5.69E-32	1.38E-30
C2orf40	-2.638371209	1.66245626	5.85E-32	1.42E-30
P2RY14	-1.484802056	2.183105216	6.57E-32	1.59E-30
PPARGC1B	-1.411667684	2.665793881	7.84E-32	1.90E-30
AP002761.3	-1.407999809	-0.794321674	8.13E-32	1.97E-30
RASSF2	-1.265234416	5.338855409	9.10E-32	2.20E-30
AC004921.1	-1.56497076	-0.967477129	9.53E-32	2.30E-30
CTGF	-1.590859228	7.830604508	9.70E-32	2.34E-30
FLVCR2	-1.276630612	4.262655935	9.73E-32	2.34E-30
CYP1A2	-3.522413067	-1.236999982	1.06E-31	2.56E-30
CHIAP2	-3.628421033	1.645258164	1.16E-31	2.78E-30
HSD17B6	-2.262779212	5.028687419	1.24E-31	2.96E-30
PPP5D1	-1.238026492	-1.032674037	1.24E-31	2.97E-30
AC005180.2	-1.94050267	-2.559351428	1.38E-31	3.28E-30
ID4	-1.838505918	4.463654117	1.52E-31	3.61E-30
AC092691.1	-2.994204636	-2.428316993	1.54E-31	3.65E-30
AC010207.1	-1.819639627	-1.738868263	1.59E-31	3.76E-30
LSAMP	-1.53772334	3.818656323	1.60E-31	3.80E-30
MOGAT1	-2.602849266	-3.088847358	1.61E-31	3.81E-30
ERVFRD-1	-2.217268232	-1.142125755	1.65E-31	3.90E-30
FAM124A	-1.360576868	1.536839319	1.66E-31	3.93E-30
EFEMP1	-1.590240108	7.111761819	1.68E-31	3.96E-30
NEDD9	-1.576425354	7.495531704	1.74E-31	4.12E-30
KC877392.1	-2.389116442	-3.808302567	1.92E-31	4.52E-30
AC064805.1	-1.858392088	-2.437091591	2.02E-31	4.75E-30
DAB2IP	-1.077151645	6.160183097	2.08E-31	4.88E-30
EGR1	-1.773773811	8.09752041	2.11E-31	4.94E-30
TOX2	-1.588444761	3.103621355	2.60E-31	6.05E-30
NATD1	-1.187122406	4.139208582	2.82E-31	6.55E-30
ADGRE5	-1.282609134	7.127111521	3.02E-31	7.00E-30
CNKSR2	-1.938162126	1.008630748	3.09E-31	7.16E-30
LAMC3	-1.729793306	4.405178533	3.11E-31	7.21E-30
AF131215.7	-2.248775655	-2.398438674	3.29E-31	7.60E-30
APBB2	-1.047063045	5.403588588	3.38E-31	7.80E-30
TNFSF13	-1.223472585	4.575348059	3.43E-31	7.93E-30
COLEC12	-1.720216329	5.731350072	3.51E-31	8.11E-30
AL772337.2	-3.205326549	-3.359657548	3.62E-31	8.35E-30
AC091588.3	-2.042250095	-2.233558591	3.88E-31	8.93E-30
CADM3-AS1	-2.220366738	-0.540097541	3.97E-31	9.12E-30
ZNF365	-1.820821531	1.495233301	4.04E-31	9.30E-30
SEC14L3	-3.132316184	0.046357014	5.22E-31	1.20E-29
AC018755.4	-1.739864805	-0.543597404	5.25E-31	1.20E-29
CCDC54	-2.059877757	-3.312833711	5.29E-31	1.21E-29
AC015726.1	-1.298200679	-0.242916559	5.53E-31	1.26E-29
MS4A2	-1.988700707	2.558549925	5.98E-31	1.37E-29
IL18R1	-1.56360283	2.674622739	6.26E-31	1.43E-29
LAMB2	-1.031292032	7.588188085	6.34E-31	1.45E-29
AC243960.3	-1.610946941	-1.438253553	7.14E-31	1.63E-29
TLR8	-1.764920769	3.279522572	7.68E-31	1.75E-29
CARD16	-1.334821755	3.168791343	7.83E-31	1.78E-29
GGTA1P	-1.390550352	3.322124817	7.89E-31	1.79E-29
GNG11	-1.750390674	5.569288949	8.38E-31	1.90E-29
ARRB1	-1.226038643	6.028325189	8.42E-31	1.91E-29
SFRP5	-2.832910545	0.989723634	9.92E-31	2.24E-29
CD33	-1.483605308	2.792652669	1.01E-30	2.28E-29
AC104257.1	-3.352243047	-3.308264196	1.10E-30	2.48E-29
PRICKLE1	-1.463507519	2.75375772	1.18E-30	2.64E-29
AC105384.1	-2.076581623	-2.725054297	1.36E-30	3.06E-29
SOCS3	-1.504840717	7.55660787	1.45E-30	3.25E-29
LINC01963	-1.224201272	2.333935925	1.50E-30	3.35E-29
IL5RA	-2.21141072	1.408791628	1.60E-30	3.58E-29
FGFR2	-1.769178757	4.954215215	1.63E-30	3.64E-29
AC093510.2	-1.702718671	-2.664632874	1.83E-30	4.08E-29
KIAA0408	-2.355045875	-0.982506249	2.02E-30	4.50E-29
LINC01616	-3.212294129	-3.535619795	2.06E-30	4.57E-29
AC067817.2	-1.825744972	-2.051062881	2.18E-30	4.83E-29
LPXN	-1.116720367	4.756743163	2.28E-30	5.06E-29
TCEAL2	-2.550741433	0.796837586	2.35E-30	5.21E-29
ATP1B2	-1.626982231	1.406358602	2.82E-30	6.23E-29
ATP2B1-AS1	-1.208551929	0.587374147	4.62E-30	1.01E-28
ETS1	-1.20049589	6.947474867	5.00E-30	1.09E-28
PAX6	-1.365553456	0.875053655	5.20E-30	1.13E-28
FGD3	-1.199630586	4.104014223	5.44E-30	1.18E-28
CEACAM21	-1.624764069	1.79363949	5.59E-30	1.21E-28
SNCA	-1.540940324	1.751130518	5.64E-30	1.22E-28
NOSTRIN	-1.562015011	3.979069931	5.70E-30	1.23E-28
EGR3	-1.78005258	3.43636404	5.70E-30	1.23E-28
RSPO4	-2.292792748	1.689887833	5.75E-30	1.24E-28
SYN2	-2.350973529	0.169600152	7.10E-30	1.53E-28
SFTPA1	-2.812314075	12.01545135	7.23E-30	1.56E-28
CACNA2D2	-2.403378348	6.418017877	7.44E-30	1.60E-28
GFRA2	-1.728197328	0.64021208	7.91E-30	1.70E-28
AC245041.2	-2.559276274	1.456196116	8.05E-30	1.73E-28
AC024337.2	-1.800120449	-1.684597689	8.53E-30	1.83E-28
SERTAD1	-1.263374959	4.892968492	8.59E-30	1.84E-28
HVCN1	-1.125526663	3.328677129	8.78E-30	1.88E-28
AC007743.1	-1.853555848	0.843019475	9.92E-30	2.12E-28
AKAP7	-1.107093046	2.573882345	1.05E-29	2.24E-28
RTN1	-1.600968358	3.059475332	1.25E-29	2.66E-28
AVPR2	-1.96785697	-0.027719587	1.32E-29	2.80E-28
LIPA	-1.283819078	7.481962354	1.34E-29	2.84E-28
SHC3	-1.767647676	3.524923306	1.38E-29	2.93E-28
LDB3	-1.627155622	0.847048181	1.49E-29	3.17E-28
OR1L8	-1.870749914	-3.377802798	1.62E-29	3.43E-28
MAP3K8	-1.124010548	4.464335803	1.63E-29	3.46E-28
VASH1	-1.112290009	4.794468241	1.66E-29	3.51E-28
AC092834.1	-2.894743782	-3.481440483	1.76E-29	3.72E-28
CLEC12A	-1.837870968	2.59776377	1.94E-29	4.10E-28
ARAP2	-1.182836726	5.057868947	1.96E-29	4.14E-28
AC025271.4	-2.147952913	-1.614312878	2.04E-29	4.31E-28
PTGDS	-1.800406107	6.302945211	2.11E-29	4.43E-28
AC099850.1	-1.171901755	-0.516593198	2.11E-29	4.43E-28
SYNDIG1L	-2.37590933	0.384136756	2.18E-29	4.58E-28
SIRPA	-1.276362418	6.042721361	2.26E-29	4.75E-28
APOL3	-1.329954669	5.383969223	2.46E-29	5.16E-28
MITF	-1.203669853	4.04008675	2.52E-29	5.29E-28
MEFV	-1.654941158	0.901566191	2.54E-29	5.32E-28
SEC14L6	-2.076729525	3.115023096	2.64E-29	5.52E-28
AC007671.1	-2.057151202	-2.541719756	2.76E-29	5.78E-28
DOCK11	-1.287725936	4.861472112	2.99E-29	6.23E-28
NEGR1	-1.76365617	2.603191946	3.37E-29	7.02E-28
AC002398.2	-2.437874364	-3.803562123	3.44E-29	7.16E-28
AC019131.2	-1.106417882	-0.28319772	3.79E-29	7.86E-28
FGF14-AS2	-1.620329018	0.406429258	4.01E-29	8.30E-28
PRELP	-1.626819504	6.54736403	4.41E-29	9.11E-28
TEKT3	-1.938044747	-0.559257247	4.51E-29	9.33E-28
DCN	-1.497431625	8.858265959	4.65E-29	9.61E-28
BEND3P2	-2.474874379	-3.603851328	4.66E-29	9.63E-28
ZMYND15	-1.254566437	2.791868278	4.76E-29	9.82E-28
TLL1	-1.626472664	1.787500243	4.89E-29	1.01E-27
DUOXA1	-2.036269259	4.197282636	4.93E-29	1.01E-27
HYAL1	-1.977592251	4.533581998	5.05E-29	1.04E-27
AC063944.2	-1.738167541	-3.038710559	5.22E-29	1.07E-27
RANBP3L	-1.838775586	0.32629157	5.24E-29	1.08E-27
STON1	-1.235633128	3.220763398	5.42E-29	1.11E-27
JAM3	-1.294954446	4.60142198	5.50E-29	1.13E-27
BDNF	-2.305796645	1.67466797	5.52E-29	1.13E-27
DEFA3	-3.409138086	-3.142841554	6.34E-29	1.30E-27
PTX3	-2.132393795	1.924352239	6.42E-29	1.31E-27
CYP4B1	-2.568507513	7.227296206	6.76E-29	1.38E-27
TMEM220	-1.364370272	2.481790721	7.38E-29	1.50E-27
AGAP11	-2.059722091	-2.579092852	7.51E-29	1.53E-27
SLITRK2	-2.461734348	-0.731175744	8.25E-29	1.68E-27
AP001189.5	-2.192508664	-3.788319116	9.46E-29	1.91E-27
TSPAN12	-1.287015163	5.632950357	1.02E-28	2.06E-27
C1QA	-1.566022584	7.913673323	1.09E-28	2.20E-27
LINC00472	-2.027784688	-0.147222085	1.25E-28	2.51E-27
CD302	-1.377641159	4.192186056	1.29E-28	2.60E-27
FAM167A	-1.979383378	4.044125136	1.31E-28	2.63E-27
AQP10	-2.358600565	-2.545169777	1.36E-28	2.73E-27
SIGLEC17P	-1.768168204	0.538107652	1.52E-28	3.03E-27
MS4A14	-1.594639708	1.509453424	1.63E-28	3.26E-27
HRCT1	-1.763409108	0.949321035	1.78E-28	3.54E-27
RPL23AP32	-2.269140129	-2.79023194	1.80E-28	3.58E-27
SLCO2B1	-1.453362423	6.789815267	1.91E-28	3.79E-27
AC048382.5	-1.253888835	-2.416430003	1.93E-28	3.84E-27
SLC15A2	-1.627101546	4.9501297	2.05E-28	4.07E-27
HPCAL1	-1.092613482	6.505309935	2.09E-28	4.16E-27
PPFIBP1	-1.118898888	5.703518831	2.12E-28	4.21E-27
THEMIS2	-1.115560791	5.730423746	2.13E-28	4.22E-27
TYROBP	-1.513992997	6.548184607	2.32E-28	4.58E-27
MAGI1	-1.098210429	4.89624417	2.49E-28	4.91E-27
WWTR1	-1.02977263	6.606566874	2.58E-28	5.08E-27
PGM5-AS1	-2.291686544	-2.944627915	2.69E-28	5.29E-27
ARHGAP30	-1.172718174	5.45142667	2.97E-28	5.83E-27
AC004112.1	-1.643240622	-2.160284258	3.02E-28	5.92E-27
LINC02202	-1.389576172	-1.449203177	3.04E-28	5.97E-27
NPNT	-1.768113321	6.601909111	3.19E-28	6.24E-27
PIK3R5	-1.270962527	4.058564509	3.34E-28	6.53E-27
PPP1R17	-2.823768644	-2.985233207	3.60E-28	7.03E-27
EVI2B	-1.280508384	4.877043359	3.90E-28	7.60E-27
PRDM5	-1.189819279	2.579204911	3.97E-28	7.72E-27
AL136369.1	-3.257952278	-2.818689375	4.27E-28	8.29E-27
GJC2	-1.532215492	1.04385851	4.37E-28	8.47E-27
AL049634.2	-2.251725573	-3.879168414	4.39E-28	8.51E-27
LINC01914	-1.805081385	-1.208227455	4.49E-28	8.70E-27
AC104260.2	-1.953371816	-2.446116123	4.52E-28	8.75E-27
IL11RA	-1.048249849	3.404536937	5.19E-28	1.00E-26
KCNK3	-2.212859779	4.269117815	5.26E-28	1.02E-26
UACA	-1.07809967	5.476890725	5.36E-28	1.03E-26
AF131215.6	-1.654344937	0.541066357	5.65E-28	1.09E-26
CXorf57	-1.665188126	1.559024146	5.73E-28	1.10E-26
PARD3B	-1.155129005	4.136199446	6.31E-28	1.21E-26
ARRDC4	-1.212230412	4.676947557	6.73E-28	1.29E-26
KCNAB2	-1.135552127	5.302766156	7.04E-28	1.35E-26
Z97989.1	-1.191631421	-0.050392846	7.08E-28	1.35E-26
KCNJ5	-1.861973775	3.318771204	7.08E-28	1.35E-26
RNU6-415P	-1.528373037	-2.462035069	7.77E-28	1.48E-26
SCGB1A1	-3.339620859	7.983471185	8.06E-28	1.53E-26
AL645922.1	-2.201114991	-3.650520931	9.37E-28	1.78E-26
C12orf49	-1.030966846	6.744854115	9.42E-28	1.79E-26
PLLP	-1.562574727	5.217088658	9.73E-28	1.84E-26
PODXL	-1.099770847	6.48312081	9.85E-28	1.86E-26
FBLN1	-1.436951453	7.503559487	1.00E-27	1.89E-26
PIK3IP1	-1.047678321	5.909985131	1.08E-27	2.04E-26
AC008897.3	-1.639801064	-2.676074434	1.12E-27	2.12E-26
CDC14A	-1.084145101	3.121762312	1.20E-27	2.26E-26
ZNF331	-1.194144525	4.83292998	1.23E-27	2.31E-26
ACOXL	-1.89107723	2.713310337	1.32E-27	2.48E-26
MEIS1	-1.171533652	3.992125721	1.32E-27	2.49E-26
TCF4	-1.188187502	5.972675607	1.43E-27	2.68E-26
SECISBP2L	-1.306896238	6.516462886	1.44E-27	2.70E-26
LRRC37A14P	-1.934372753	-3.298489144	1.74E-27	3.24E-26
FAM189A1	-2.180147839	0.46819871	1.84E-27	3.42E-26
MYLK	-1.271836541	6.856806314	1.98E-27	3.68E-26
AL161740.1	-3.097475197	-3.830332487	2.13E-27	3.95E-26
WNT2B	-1.303537408	2.200697536	2.13E-27	3.95E-26
SIGLEC5	-1.605854385	-0.389723357	2.15E-27	3.98E-26
AC012513.3	-1.258796504	0.618029032	2.20E-27	4.07E-26
SEL1L2	-2.503914197	-3.83803143	2.26E-27	4.19E-26
MYOZ3	-1.460136015	0.005564865	2.30E-27	4.26E-26
FLRT3	-1.750312181	5.791024046	2.87E-27	5.29E-26
HLX	-1.276631634	3.387651503	2.88E-27	5.29E-26
GRID1	-1.482340806	1.037455263	2.96E-27	5.44E-26
VIM	-1.192584596	9.704429257	3.13E-27	5.75E-26
C9orf24	-2.571795033	2.383490014	3.44E-27	6.29E-26
SCN2B	-1.920780795	0.795268111	3.71E-27	6.77E-26
ATF3	-1.718899955	6.105224946	4.12E-27	7.51E-26
ATP5F1P5	-1.522160411	-1.069140885	4.38E-27	7.98E-26
SSTR1	-2.304720221	2.555637925	4.41E-27	8.02E-26
EHD2	-1.286641499	7.452940891	4.69E-27	8.52E-26
TPSAB1	-1.80119614	4.18780033	5.65E-27	1.02E-25
TSLP	-1.885134865	-0.27364668	6.04E-27	1.09E-25
ENPP2	-1.339836386	6.054866234	6.73E-27	1.21E-25
AC004988.1	-1.778321429	-0.662472887	7.22E-27	1.30E-25
TCTEX1D1	-1.814998375	0.658781167	7.86E-27	1.41E-25
CNN1	-1.556138172	3.929705706	8.32E-27	1.49E-25
MFSD2A	-1.618400537	5.780552973	8.40E-27	1.51E-25
CFAP161	-2.186037887	-0.294889125	8.47E-27	1.52E-25
KCTD16	-1.737472643	0.509693501	8.52E-27	1.53E-25
C1QB	-1.567375145	8.19692285	8.57E-27	1.54E-25
SFTPA2	-2.655784208	12.34581705	9.35E-27	1.67E-25
AC013457.1	-3.23377253	0.156794679	1.00E-26	1.78E-25
ABCB1	-1.575983164	2.202596883	1.09E-26	1.94E-25
SENCR	-1.456087007	-0.333799761	1.09E-26	1.94E-25
KAZN	-1.392184251	3.424802329	1.10E-26	1.96E-25
MNDA	-1.457769618	4.468985777	1.18E-26	2.10E-25
AKAP13	-1.05848663	7.715073863	1.24E-26	2.21E-25
NFIX	-1.44461603	6.506418355	1.34E-26	2.38E-25
ARHGEF10	-1.07734249	5.061058853	1.53E-26	2.70E-25
AP003385.6	-2.660598062	-2.588917526	1.55E-26	2.73E-25
TUBB6	-1.328094612	5.87995491	1.58E-26	2.79E-25
PXDC1	-1.125052335	5.297656661	1.68E-26	2.96E-25
PPP1R32	-1.53570148	1.617452792	1.68E-26	2.97E-25
TMEM74B	-1.502608827	1.538839674	1.83E-26	3.22E-25
AL135786.1	-1.668872942	-3.203504901	1.87E-26	3.28E-25
RAB8B	-1.003888677	5.274652554	2.04E-26	3.57E-25
AC120057.1	-1.524614637	-1.219333284	2.12E-26	3.72E-25
HMGCLL1	-1.787115087	0.517920044	2.52E-26	4.39E-25
ANKRD33B	-1.705122579	2.471016835	2.53E-26	4.41E-25
BMPER	-2.202429026	1.980389117	2.55E-26	4.44E-25
ITPKC	-1.225835865	6.264740429	2.71E-26	4.71E-25
AC006033.2	-1.360710077	-0.43162546	2.76E-26	4.79E-25
AL049871.1	-1.622426108	-3.085445874	2.99E-26	5.18E-25
SLC2A9	-1.135905786	2.320873159	3.05E-26	5.28E-25
LRRC46	-1.967189837	2.83913541	3.13E-26	5.42E-25
BMP2	-1.743953128	4.992390817	3.14E-26	5.42E-25
AC108134.3	-1.46017964	0.338443459	3.14E-26	5.42E-25
NHLRC4	-1.65882087	1.082450275	3.18E-26	5.49E-25
FCN1	-1.770198183	4.045566864	3.50E-26	6.02E-25
PTPRO	-1.460270807	3.051340217	3.63E-26	6.24E-25
GIPC3	-1.246467313	2.45850979	3.78E-26	6.49E-25
AC130371.2	-1.508633214	-0.48471151	3.79E-26	6.50E-25
TPRG1	-1.490754631	2.436674854	4.08E-26	6.99E-25
CCL2	-1.548729425	5.769554326	4.19E-26	7.17E-25
AL031658.1	-1.802664204	-2.302866992	4.68E-26	7.98E-25
OR8T1P	-1.56358789	-2.89539392	5.01E-26	8.53E-25
AL354714.4	-2.934539021	-2.506919675	5.10E-26	8.69E-25
AL356056.2	-1.78472586	-2.14092496	5.14E-26	8.76E-25
OGN	-2.253305489	3.190108499	5.21E-26	8.87E-25
SERPINA2	-2.934304067	-4.004847963	6.50E-26	1.10E-24
GGTLC3	-2.354362899	-3.04335327	7.11E-26	1.20E-24
CNTFR	-2.469103111	-0.29116617	7.24E-26	1.22E-24
DUSP1	-1.555150703	8.581801014	7.91E-26	1.33E-24
NRN1	-1.711850181	3.339110255	8.51E-26	1.43E-24
C19orf35	-1.342956308	-0.09599325	8.53E-26	1.43E-24
MIR30C2	-2.306412517	-3.329036016	8.54E-26	1.43E-24
LY86	-1.436310654	3.522777788	8.84E-26	1.48E-24
MYOM2	-1.55321523	1.016610738	8.89E-26	1.49E-24
DAB2	-1.122748772	6.269188216	9.29E-26	1.56E-24
AC083837.1	-1.9351143	0.146859325	9.68E-26	1.62E-24
KMO	-1.346094166	2.477888938	9.84E-26	1.65E-24
AL158211.1	-1.597488642	-2.478284093	1.03E-25	1.73E-24
LHX6	-1.429204879	1.90813993	1.13E-25	1.88E-24
MYOCD	-1.953349907	1.280522047	1.14E-25	1.89E-24
PCYT1B	-2.007986661	0.435039729	1.17E-25	1.94E-24
SH3RF3-AS1	-1.345101838	-0.473498259	1.24E-25	2.06E-24
ACSS3	-1.644499554	3.790494576	1.24E-25	2.07E-24
SH2D1B	-1.766927794	0.031386743	1.29E-25	2.14E-24
UBE2FP1	-1.150161471	-1.083761568	1.32E-25	2.18E-24
SCD5	-1.589741073	4.404609244	1.33E-25	2.20E-24
LRRC18	-2.333691364	-0.363219399	1.37E-25	2.27E-24
C11orf88	-2.604184011	1.520420654	1.45E-25	2.39E-24
NCKAP1L	-1.273580482	5.832177195	1.59E-25	2.62E-24
PRCD	-1.100225413	-0.110969084	1.64E-25	2.69E-24
PROK2	-2.121557704	-1.270618409	1.66E-25	2.72E-24
CR381670.1	-2.09068825	-1.907115357	1.81E-25	2.97E-24
AC090844.3	-2.210531457	-3.553025399	2.03E-25	3.31E-24
F11	-2.745912495	1.048924401	2.04E-25	3.33E-24
AC093609.1	-1.444885913	-2.402945119	2.12E-25	3.45E-24
TRHDE	-2.615235235	1.140669749	2.17E-25	3.53E-24
CDKL5	-1.046543621	4.499687287	2.18E-25	3.56E-24
C22orf34	-1.272561579	1.077657385	2.22E-25	3.61E-24
PARD6B	-1.060438209	4.422263668	2.41E-25	3.91E-24
ANXA8L1	-2.476665988	1.546054915	2.45E-25	3.97E-24
MTURN	-1.251896224	5.438531174	2.83E-25	4.58E-24
CATSPERD	-2.705746496	-0.292600732	2.86E-25	4.62E-24
ARHGEF37	-1.380434363	3.256723455	3.05E-25	4.93E-24
AC027277.2	-2.167839213	-1.740824603	3.05E-25	4.93E-24
EPB41L4A-AS2	-1.217737938	-0.122295328	3.16E-25	5.08E-24
AP001486.2	-1.152809581	1.699417734	3.51E-25	5.63E-24
TPSB2	-1.919166458	4.504305374	3.57E-25	5.73E-24
MYRF	-1.894214746	5.491568101	3.62E-25	5.80E-24
SEPT10P1	-1.454266602	-2.399784983	3.91E-25	6.26E-24
GSTA3	-2.661298015	-1.260069523	3.96E-25	6.32E-24
CFAP52	-2.22840714	1.660907295	4.28E-25	6.83E-24
AC025470.2	-2.371455182	-3.776119407	4.69E-25	7.47E-24
ENDOU	-1.627515448	-1.788974765	4.97E-25	7.90E-24
LPL	-2.050050111	6.233941575	5.32E-25	8.45E-24
PACRG	-2.160884707	0.738810329	5.33E-25	8.46E-24
MCC	-1.251382099	3.946706882	5.62E-25	8.91E-24
C11orf91	-1.914772267	-2.414559062	5.75E-25	9.11E-24
MYOZ1	-1.889503139	1.363456724	6.11E-25	9.65E-24
CXCL16	-1.074428918	7.270670794	6.21E-25	9.81E-24
AWAT2	-2.61349541	-1.719201134	6.43E-25	1.02E-23
ECM2	-1.283735793	3.701475084	6.80E-25	1.07E-23
PLA2G5	-1.303131209	1.250318373	6.86E-25	1.08E-23
SGK1	-1.23913023	6.968501518	6.99E-25	1.10E-23
AL445426.1	-1.748479005	-3.123211062	7.10E-25	1.12E-23
HSPB7	-1.501667493	2.471679942	8.51E-25	1.33E-23
AL008628.1	-1.996340997	-3.477134543	8.71E-25	1.36E-23
AC021054.1	-1.055422562	3.891512703	9.33E-25	1.46E-23
EMILIN2	-1.141794116	5.157053971	9.92E-25	1.55E-23
STAC3	-1.051244495	2.323817669	1.05E-24	1.63E-23
ADCY8	-3.320232754	-0.197024592	1.18E-24	1.84E-23
LILRA6	-1.436461637	2.218217714	1.21E-24	1.88E-23
TEX14	-1.284622425	0.127112375	1.22E-24	1.89E-23
HBD	-2.316458524	-2.528794307	1.22E-24	1.89E-23
PEBP4	-2.543693352	5.166750541	1.22E-24	1.89E-23
CELF2	-1.195571985	6.40208926	1.23E-24	1.91E-23
MAOB	-1.550849867	4.479708851	1.25E-24	1.94E-23
AC027307.3	-1.331290055	-1.671351735	1.30E-24	2.01E-23
AGPAT4	-1.148827854	3.30164998	1.36E-24	2.09E-23
CYP7A1	-1.742818848	-3.565452179	1.53E-24	2.36E-23
OSBPL6	-1.566117274	2.993956542	1.56E-24	2.40E-23
ARHGAP25	-1.006266055	4.419187942	1.63E-24	2.51E-23
AC069209.1	-1.485562155	-2.396945261	1.64E-24	2.51E-23
PGM5P4	-2.152601224	-1.84104993	1.66E-24	2.55E-23
ZDHHC19	-1.908946683	-1.521331836	1.69E-24	2.59E-23
APLNR	-1.47494607	4.034530839	2.09E-24	3.18E-23
MSMO1	-1.066733966	6.504868687	2.24E-24	3.41E-23
SAMD14	-1.197728632	1.794158723	2.26E-24	3.43E-23
HNRNPA1P33	-2.199282721	-3.229004638	2.36E-24	3.58E-23
CFAP58	-1.928583722	0.480576772	2.59E-24	3.92E-23
NFAM1	-1.309758294	4.237383377	2.66E-24	4.03E-23
AP003064.2	-2.446836952	-2.22113262	2.70E-24	4.08E-23
LINC01836	-1.647125897	0.397600442	3.01E-24	4.54E-23
AC010998.1	-2.651308077	-1.979033345	3.45E-24	5.19E-23
BTG2	-1.313975407	7.38962026	3.46E-24	5.21E-23
SNX25	-1.17890383	5.331712423	3.56E-24	5.35E-23
FOS	-1.622043661	8.58633491	4.00E-24	5.98E-23
F10	-1.578917965	1.998280414	4.07E-24	6.08E-23
RUNX1T1	-1.362526231	2.592857049	4.09E-24	6.12E-23
NAP1L5	-1.002594843	2.057743956	4.13E-24	6.17E-23
AL136982.1	-1.824850391	-2.830455496	4.28E-24	6.39E-23
RGS22	-2.003911019	1.329499903	4.29E-24	6.41E-23
AC012349.1	-2.443584973	-3.249587158	4.37E-24	6.52E-23
AJAP1	-1.976511228	-0.117467341	4.53E-24	6.74E-23
RSPH9	-1.457443485	1.615935875	4.63E-24	6.88E-23
ST6GALNAC2	-1.535001299	4.22612029	4.79E-24	7.12E-23
ASPRV1	-1.109431273	-0.012212941	4.83E-24	7.17E-23
RXRG	-2.331758754	0.999178061	4.99E-24	7.41E-23
MYO7B	-1.929769086	1.522002593	5.46E-24	8.09E-23
SMTNL2	-1.730325427	0.648129159	5.93E-24	8.77E-23
HELT	-3.111532792	-2.982305065	6.13E-24	9.06E-23
IL20RA	-1.733623655	3.450818989	6.46E-24	9.53E-23
SIGLEC16	-1.681144514	0.098530505	6.63E-24	9.77E-23
AC009509.4	-1.371558247	-2.386466885	6.93E-24	1.02E-22
ZDHHC14	-1.038363752	3.192647685	7.58E-24	1.11E-22
AL354861.3	-2.384142299	-3.409920041	7.91E-24	1.16E-22
CLEC1B	-1.836142139	-1.593769312	8.28E-24	1.21E-22
APLN	-1.682758592	4.038398469	8.45E-24	1.24E-22
PPARG	-1.587134033	4.440178305	8.60E-24	1.26E-22
TMOD2	-1.029556238	3.708644276	8.84E-24	1.29E-22
PGLYRP1	-2.118714869	-2.665854559	9.10E-24	1.33E-22
SIGLEC22P	-1.588531206	-2.241219272	9.12E-24	1.33E-22
TPPP	-1.666131866	4.606254919	9.67E-24	1.41E-22
PLEKHH2	-1.367109036	4.549137708	1.01E-23	1.47E-22
LRRK2	-2.00914102	7.057752244	1.08E-23	1.57E-22
NKAPL	-1.666506938	-1.159924961	1.11E-23	1.61E-22
MYO1F	-1.091110005	5.256872213	1.12E-23	1.63E-22
PKIG	-1.184860865	5.414167791	1.15E-23	1.67E-22
ALDH2	-1.203730978	8.005581724	1.17E-23	1.70E-22
AC138356.1	-1.228754173	-2.154868786	1.22E-23	1.76E-22
AL031599.1	-2.38445026	-3.669069832	1.32E-23	1.90E-22
P3H2	-1.898126002	5.366045776	1.37E-23	1.98E-22
SMCO3	-1.515013321	-0.246941747	1.53E-23	2.20E-22
CLIC3	-1.809216735	4.593836786	1.84E-23	2.64E-22
AL591475.1	-1.472027	-1.815592452	1.90E-23	2.73E-22
SFTPD	-2.239416145	8.170580996	1.91E-23	2.73E-22
FAM180B	-2.142121876	-3.19399964	1.93E-23	2.76E-22
ARHGAP29	-1.148593751	5.962622706	2.09E-23	2.99E-22
DCLRE1CP1	-1.827881371	-2.732767216	2.16E-23	3.09E-22
OR7E36P	-2.569954717	-2.961058277	2.21E-23	3.15E-22
LINC02185	-1.948758076	-0.576550023	2.34E-23	3.33E-22
ZMYND10	-2.036880296	3.434197966	2.71E-23	3.85E-22
ADCY9	-1.126645901	5.630841756	2.74E-23	3.89E-22
PNMA8C	-2.164701776	-3.578437159	2.76E-23	3.91E-22
AC010776.2	-2.735544159	-1.609983647	2.81E-23	3.98E-22
GPRIN2	-1.665464491	3.439253154	2.86E-23	4.05E-22
LAPTM5	-1.171311756	8.45433209	3.23E-23	4.57E-22
PHLDB2	-1.417033172	5.041387025	3.38E-23	4.76E-22
AP001972.1	-1.662995592	-2.455073437	3.58E-23	5.04E-22
AL136452.1	-2.127471063	-1.153734546	3.62E-23	5.09E-22
LTC4S	-1.697004855	-3.611397315	3.86E-23	5.42E-22
AC084880.3	-2.585364151	-3.462879689	3.97E-23	5.57E-22
CCDC102B	-1.050305043	3.062082635	4.19E-23	5.86E-22
FO393415.1	-2.319252893	-2.731867663	4.25E-23	5.96E-22
SIRPB2	-1.264328965	2.785378446	4.37E-23	6.10E-22
VIP	-1.642981862	-2.087288924	4.72E-23	6.58E-22
GIPC2	-1.782313982	1.960552992	4.77E-23	6.65E-22
TUBA4B	-2.360341526	1.30474663	5.43E-23	7.53E-22
PLPPR5	-2.471891099	-2.737620003	5.88E-23	8.14E-22
SMAD9	-1.522275096	3.383986544	5.93E-23	8.21E-22
RAMP2-AS1	-1.780540001	0.520922583	5.98E-23	8.28E-22
JUNB	-1.146140078	7.653299404	5.99E-23	8.28E-22
CPA3	-1.754497883	4.96683314	6.19E-23	8.55E-22
DYNLRB2	-2.131159651	0.710664349	6.51E-23	8.98E-22
AC005324.1	-2.915946845	-3.80900201	7.61E-23	1.04E-21
UPK3BP1	-2.328846265	-3.12979444	7.94E-23	1.09E-21
ARMCX1	-1.05351456	3.734076594	7.98E-23	1.09E-21
SLC16A11	-1.680530267	1.586057471	8.75E-23	1.19E-21
MAP6	-1.445696164	3.071676007	8.89E-23	1.21E-21
AL034397.3	-1.608771691	1.028716815	8.94E-23	1.22E-21
ETV5	-1.096939144	5.825009686	9.20E-23	1.25E-21
MPDZ	-1.005755731	4.544261326	9.21E-23	1.25E-21
CFAP53	-1.614154702	1.678797572	9.46E-23	1.29E-21
FILIP1	-1.568612611	4.202907235	1.01E-22	1.37E-21
RXFP2	-2.784490113	-2.312682583	1.02E-22	1.39E-21
INSIG1	-1.006789429	5.878006835	1.03E-22	1.39E-21
CLEC4E	-1.674509456	2.338098381	1.11E-22	1.50E-21
GAB2	-1.002946722	5.655350752	1.19E-22	1.62E-21
DRC3	-1.434289144	2.85606114	1.29E-22	1.75E-21
LINC01765	-2.638781365	-1.293873622	1.39E-22	1.88E-21
HEYL	-1.055619839	4.469704955	1.42E-22	1.91E-21
KCNE1	-1.680348198	0.142204827	1.44E-22	1.94E-21
NDNF	-1.766971642	6.459427203	1.47E-22	1.99E-21
HCK	-1.328685433	5.364069955	1.51E-22	2.03E-21
ZBTB16	-2.202830729	3.02969308	1.59E-22	2.13E-21
AL365199.1	-2.089452357	-3.512934734	1.61E-22	2.16E-21
CASZ1	-1.06635495	4.28101794	1.64E-22	2.20E-21
LINC00694	-1.954753686	-1.387041855	1.67E-22	2.25E-21
LBH	-1.027475998	7.277379306	1.72E-22	2.31E-21
ITGAL	-1.236208281	5.463467878	1.83E-22	2.45E-21
LEFTY2	-2.024187677	0.395929028	2.02E-22	2.70E-21
MICU3	-1.119469384	1.771359938	2.08E-22	2.77E-21
CAMK2A	-1.557294544	-0.365368268	2.14E-22	2.84E-21
SULT1A1	-1.255091795	4.762379875	2.43E-22	3.21E-21
MIR23A	-2.030880613	-2.78261523	2.48E-22	3.28E-21
SIGLEC18P	-1.646109353	-3.038002795	2.53E-22	3.35E-21
SLA	-1.163326859	5.256914125	2.73E-22	3.60E-21
AC098827.1	-1.910389201	-3.974383091	2.99E-22	3.94E-21
AATK	-1.74235276	3.958211195	3.16E-22	4.15E-21
ADRA1D	-1.916398853	-0.484424553	3.17E-22	4.16E-21
AC010255.1	-2.125185442	-2.693518851	3.39E-22	4.44E-21
ROBO2	-1.765923863	3.144348156	3.50E-22	4.59E-21
FCER1G	-1.24071948	5.953484145	3.68E-22	4.81E-21
AC112220.3	-1.064504238	-1.064497815	3.87E-22	5.06E-21
CCND2	-1.222763195	5.60091908	3.97E-22	5.18E-21
WNT9A	-1.274787469	3.396872473	3.98E-22	5.18E-21
ARHGAP23	-1.119134498	5.480262247	4.06E-22	5.29E-21
JPH2	-1.464324811	1.602586184	4.06E-22	5.29E-21
DUSP8	-1.145876522	4.051513022	4.13E-22	5.38E-21
VSTM4	-1.224642069	4.374481644	4.41E-22	5.73E-21
TEF	-1.124969584	5.019806275	4.42E-22	5.73E-21
RD3	-1.97718633	-2.632747159	4.48E-22	5.81E-21
AOC4P	-1.352717163	-1.330119093	5.07E-22	6.55E-21
LINC01031	-1.862175288	-3.332308515	5.18E-22	6.69E-21
TLCD2	-1.052040318	4.016070939	5.25E-22	6.78E-21
CCDC65	-1.284112448	1.968297629	5.31E-22	6.86E-21
C7	-1.896635207	6.769498611	5.60E-22	7.22E-21
NRROS	-1.130798099	3.288690334	5.90E-22	7.60E-21
SOBP	-1.43214492	2.389387575	5.93E-22	7.63E-21
PKHD1L1	-2.266714717	1.836577329	6.20E-22	7.97E-21
TMEM132C	-2.430789746	-0.556177774	7.27E-22	9.31E-21
DENND2C	-1.130833779	1.882952029	7.78E-22	9.96E-21
PCDHGA12	-1.349599847	1.161258957	7.98E-22	1.02E-20
AL133482.1	-1.447884515	0.012604545	8.85E-22	1.13E-20
RNF182	-1.978264868	0.922146169	9.10E-22	1.16E-20
ABLIM3	-1.431520772	4.434170101	9.29E-22	1.18E-20
FHDC1	-1.080465932	4.772273261	9.33E-22	1.19E-20
CXCL3	-1.700535466	2.99430385	9.54E-22	1.21E-20
CDH19	-2.305695509	-0.090034701	1.03E-21	1.31E-20
B3GALNT1	-1.303046529	4.114460608	1.05E-21	1.33E-20
AC245297.1	-1.293137619	1.131372621	1.11E-21	1.41E-20
TMEM139	-1.905612247	2.951245188	1.11E-21	1.41E-20
C1orf194	-2.288426737	1.746362753	1.18E-21	1.49E-20
BNIP3P5	-1.36446292	-2.07679078	1.19E-21	1.50E-20
RASGRF1	-2.062550438	4.561188077	1.19E-21	1.51E-20
MROH9	-2.437060885	-0.588495935	1.22E-21	1.54E-20
NCF1	-1.330485843	2.549511556	1.30E-21	1.64E-20
GAS7	-1.125106285	5.222411232	1.33E-21	1.67E-20
AP001107.9	-1.330024439	1.446212712	1.35E-21	1.70E-20
P2RX1	-1.295657189	2.096741362	1.37E-21	1.72E-20
TNFAIP8L3	-1.217271614	2.321517418	1.43E-21	1.80E-20
AL157895.1	-1.524705611	-0.469703958	1.49E-21	1.87E-20
SLC8A3	-1.651249097	-0.690329189	1.53E-21	1.92E-20
AC104083.1	-1.071646507	4.000650315	1.61E-21	2.01E-20
AL160313.1	-1.393127149	-3.230713413	1.68E-21	2.10E-20
RGS9BP	-1.614895518	-1.032469915	1.72E-21	2.14E-20
COL13A1	-1.330125265	2.826448326	1.73E-21	2.16E-20
DNAJB4	-1.148658447	4.39678807	1.74E-21	2.16E-20
AC004832.1	-2.261744807	-0.233250374	1.76E-21	2.19E-20
LST1	-1.362810409	4.400686757	1.79E-21	2.22E-20
NEK5	-1.637461127	1.784367763	1.87E-21	2.32E-20
CCDC13	-1.438077181	0.340436713	1.96E-21	2.43E-20
GLIPR1L2	-1.349603224	-0.303898997	2.00E-21	2.49E-20
KCNA10	-2.371990961	-3.579928817	2.07E-21	2.57E-20
ID3	-1.1705859	5.620607536	2.11E-21	2.61E-20
AC104260.1	-2.166705188	-4.050947994	2.27E-21	2.79E-20
SNTN	-2.30668078	2.613797411	2.57E-21	3.16E-20
CPB2	-2.697304644	3.48307496	2.62E-21	3.21E-20
CTSG	-1.969736099	0.806752151	2.77E-21	3.40E-20
PLAGL1	-1.213981026	4.18646189	2.77E-21	3.40E-20
ADAMTS15	-1.551715741	2.581164051	2.80E-21	3.43E-20
CD244	-1.335278219	1.296479433	2.86E-21	3.50E-20
AC005225.5	-1.166027795	-0.67083642	2.92E-21	3.57E-20
AC026904.3	-1.630472409	-3.734809496	2.99E-21	3.65E-20
AP001363.2	-1.521100172	-2.921628682	3.18E-21	3.88E-20
PCDH9	-1.930572082	2.667226019	3.34E-21	4.07E-20
MID1IP1	-1.011842076	6.340652585	3.35E-21	4.08E-20
ZC3H12B	-1.145102378	0.807147483	3.46E-21	4.21E-20
RSPH1	-1.853496306	3.266928873	3.74E-21	4.54E-20
CMA1	-1.946046083	-1.731886781	3.89E-21	4.73E-20
TCEAL7	-1.296330888	0.749556687	3.91E-21	4.75E-20
TCTEX1D4	-1.782602256	-0.774914218	3.97E-21	4.82E-20
AC105942.1	-1.064934363	2.372850474	4.01E-21	4.86E-20
AMIGO1	-1.066756138	3.60094588	4.07E-21	4.93E-20
LINC01415	-1.577581468	-1.154530083	4.34E-21	5.24E-20
LINC02265	-2.019512561	-2.025962462	4.50E-21	5.43E-20
CCDC170	-1.668184949	3.196317489	5.23E-21	6.29E-20
KLRF1	-1.601328727	0.350985615	5.42E-21	6.51E-20
LINC00908	-1.65998869	-0.375126796	5.53E-21	6.64E-20
TCTE1	-2.323141286	0.371592712	5.56E-21	6.68E-20
AC013264.1	-2.139425429	0.035180068	5.69E-21	6.82E-20
LINC01150	-1.46153199	-2.007337861	6.06E-21	7.26E-20
SUSD2	-2.050341475	7.910445673	6.12E-21	7.33E-20
NR4A1	-1.694489007	7.196240449	6.70E-21	8.00E-20
DYDC2	-2.03554516	1.031601413	6.89E-21	8.22E-20
SCARF1	-1.148710183	4.421487571	7.08E-21	8.45E-20
TRGV7	-1.372009544	-1.841130043	7.31E-21	8.71E-20
CXCL12	-1.296691133	5.43409413	7.72E-21	9.18E-20
AC104836.2	-1.314901033	-2.146452261	8.47E-21	1.00E-19
AC022893.1	-1.33355532	-0.210543263	8.92E-21	1.05E-19
APOC1	-1.492935502	6.906612258	9.29E-21	1.10E-19
RAB44	-1.515103271	-0.62264568	9.45E-21	1.12E-19
AC106881.1	-1.218954111	-0.930054492	1.02E-20	1.20E-19
CCBE1	-1.995185635	3.471071588	1.05E-20	1.23E-19
JUN	-1.071123711	7.883591325	1.07E-20	1.25E-19
PACRG-AS1	-2.137317213	-3.608840004	1.24E-20	1.45E-19
AC236972.3	-2.452724239	0.001590402	1.39E-20	1.62E-19
GIMAP3P	-1.862860069	-3.85040379	1.41E-20	1.64E-19
RORA	-1.106228414	4.498732626	1.44E-20	1.67E-19
MAGI2	-1.002100933	2.990499282	1.47E-20	1.71E-19
AL135786.2	-1.632510097	-3.695625691	1.51E-20	1.76E-19
CEBPB-AS1	-1.012567838	-0.07295204	1.67E-20	1.94E-19
GATA5	-1.624222183	0.147003236	1.76E-20	2.03E-19
GAS1RR	-1.533025021	-1.354031866	1.85E-20	2.14E-19
BST1	-1.221113808	2.952708712	2.00E-20	2.30E-19
CD37	-1.170954983	5.287178634	2.06E-20	2.36E-19
CDKL1	-1.15994366	1.430249857	2.16E-20	2.47E-19
TMEM255B	-1.05702726	2.97743364	2.22E-20	2.54E-19
AGTR1	-1.868523613	1.57681884	2.24E-20	2.56E-19
FAM166B	-1.910080315	1.487948654	2.28E-20	2.60E-19
ACSBG1	-1.577844489	-0.337360759	2.50E-20	2.85E-19
FAM216B	-2.443847261	3.022548074	2.55E-20	2.90E-19
HMGN2P15	-1.680436056	-1.197132504	2.55E-20	2.90E-19
LINC02147	-1.783857557	-3.328083013	2.63E-20	2.99E-19
TMEM232	-1.863547559	1.08471124	2.63E-20	2.99E-19
GABARAPL1	-1.012481843	6.296580187	2.68E-20	3.05E-19
RBMS2P1	-1.037692186	-0.875238723	2.93E-20	3.32E-19
LINC01827	-2.049403101	-2.701816947	2.94E-20	3.33E-19
AC005180.1	-1.73139573	-2.936358142	3.06E-20	3.47E-19
FABP5P7	-1.845023574	-1.635158931	3.17E-20	3.58E-19
PGM5P4-AS1	-1.932047335	-2.674475932	3.18E-20	3.60E-19
RILP	-1.002981532	3.920701942	3.28E-20	3.70E-19
ETS2	-1.010966917	7.604147276	3.33E-20	3.75E-19
EFCAB1	-2.248454998	2.385885641	3.34E-20	3.77E-19
DPT	-1.511704029	4.797307462	3.46E-20	3.90E-19
SPATA4	-2.072568468	-0.95161201	3.95E-20	4.43E-19
CDH23	-1.288023548	2.616759167	4.22E-20	4.71E-19
F11-AS1	-2.267552441	-1.325545235	4.44E-20	4.95E-19
AC083949.1	-1.438007394	-1.093508212	4.46E-20	4.97E-19
CFAP77	-2.320890503	0.905867094	4.46E-20	4.97E-19
AC024257.1	-2.119103965	-2.979593434	4.87E-20	5.41E-19
FAM43A	-1.212115088	3.217885588	4.89E-20	5.43E-19
C16orf86	-1.030966753	0.761888826	5.14E-20	5.69E-19
MATN3	-1.546678408	3.632643617	5.46E-20	6.03E-19
LYL1	-1.01356394	2.673173803	5.51E-20	6.08E-19
AQP9	-1.567472671	4.067058119	5.54E-20	6.12E-19
IMPA1P1	-2.402102417	-1.778838873	5.58E-20	6.15E-19
USP30-AS1	-1.30849937	0.456132087	5.88E-20	6.47E-19
RASSF8	-1.283441871	4.891700497	6.16E-20	6.77E-19
FAT3	-1.979264737	1.299579323	6.22E-20	6.83E-19
TSPAN7	-1.783595168	5.001272662	6.27E-20	6.88E-19
AC079467.1	-2.273019136	0.553766411	6.86E-20	7.52E-19
CYBB	-1.340113118	7.087731602	7.45E-20	8.14E-19
DDR2	-1.147136734	5.097016239	8.18E-20	8.92E-19
SLCO1A2	-2.749879237	1.49226904	8.42E-20	9.18E-19
AC092354.2	-1.036684171	-1.85057013	9.02E-20	9.81E-19
RASGRP2	-1.245799511	2.998228407	9.59E-20	1.04E-18
GBP4	-1.302177592	6.179557466	9.77E-20	1.06E-18
DOCK8	-1.044042488	5.780177754	1.02E-19	1.10E-18
AC011487.1	-1.740147505	-3.143164375	1.08E-19	1.16E-18
AL158847.1	-2.239426034	-3.492084935	1.10E-19	1.19E-18
ADH1A	-2.132195326	-2.194901828	1.10E-19	1.19E-18
LINC01268	-1.356206794	-0.225088803	1.13E-19	1.22E-18
GPRC5A	-1.320417873	9.469524706	1.16E-19	1.25E-18
PDZRN3	-1.137349152	3.489897797	1.17E-19	1.26E-18
AP000866.2	-1.418724714	0.508599915	1.18E-19	1.27E-18
TUBA1A	-1.091889733	7.342921052	1.23E-19	1.32E-18
PKMP3	-1.148118182	-1.340616388	1.35E-19	1.44E-18
TBXA2R	-1.045826284	1.644358133	1.37E-19	1.46E-18
TBC1D26	-2.350564574	-3.13733498	1.38E-19	1.47E-18
TOGARAM2	-1.684548886	2.071183797	1.41E-19	1.50E-18
LINC01140	-1.168965349	0.069187021	1.43E-19	1.52E-18
CDKN2B	-1.299713607	4.89283462	1.46E-19	1.56E-18
AC004691.2	-1.598952345	-3.572448063	1.52E-19	1.62E-18
IL13	-1.860395369	-2.914953722	1.58E-19	1.69E-18
C1orf87	-2.551740272	1.104865773	1.80E-19	1.90E-18
GRM3	-1.697408385	-2.408491893	1.88E-19	1.99E-18
AC135178.1	-1.781708995	-3.560101841	1.89E-19	2.00E-18
C11orf21	-1.365238234	1.272254421	1.90E-19	2.00E-18
FAM183A	-2.00027942	1.915939032	1.92E-19	2.03E-18
SPRY4	-1.134316249	6.120314626	2.10E-19	2.21E-18
DAPK1	-1.077139653	6.638646268	2.45E-19	2.56E-18
CAPN11	-1.273358442	-1.306102422	2.46E-19	2.58E-18
AL731557.1	-1.955254359	-3.050468386	2.54E-19	2.66E-18
ASGR1	-1.238183728	2.001359925	2.54E-19	2.66E-18
ABCA6	-1.302206325	2.903297728	2.55E-19	2.67E-18
AL589935.2	-2.174171388	-3.847860804	2.56E-19	2.68E-18
G6PC2	-2.473166805	-3.800575899	2.59E-19	2.71E-18
RGS5	-1.112510997	5.712206021	2.61E-19	2.72E-18
KCNE1B	-2.148696655	-1.875653216	2.62E-19	2.74E-18
EFHB	-1.715185068	1.10952387	2.80E-19	2.92E-18
GNGT2	-1.125088374	1.486767373	2.83E-19	2.95E-18
NFASC	-1.379458924	3.360648256	3.27E-19	3.39E-18
TTLL7	-1.530767534	2.935310201	3.32E-19	3.44E-18
ANKRD66	-2.430946184	0.496907454	3.33E-19	3.45E-18
ATP6V0D2	-1.685942894	2.027384542	3.36E-19	3.48E-18
GFRA1	-1.80265206	2.572834923	3.82E-19	3.94E-18
CADM1	-1.390266596	6.885970311	3.96E-19	4.08E-18
TNFAIP3	-1.114479153	6.124900842	3.97E-19	4.09E-18
GPR65	-1.14264902	2.920771596	3.98E-19	4.10E-18
FAM92B	-2.093396373	2.063086043	4.06E-19	4.17E-18
KCNRG	-1.576365662	-0.192380347	4.28E-19	4.40E-18
AL353152.1	-2.189540536	-3.283026144	4.42E-19	4.53E-18
C11orf97	-2.627966552	-0.830533272	4.61E-19	4.72E-18
LRRC70	-1.199615408	-0.918031363	5.06E-19	5.17E-18
ELMOD1	-1.700874309	-1.127276574	5.28E-19	5.39E-18
PPP4R4	-1.755741022	1.09036995	5.44E-19	5.55E-18
EFCAB12	-1.64509132	1.324654751	5.60E-19	5.70E-18
C8B	-2.552680955	2.031091327	5.68E-19	5.78E-18
STON1-GTF2A1L	-1.562430546	-2.883224953	5.81E-19	5.91E-18
CFAP61	-1.833117994	0.764716603	5.81E-19	5.91E-18
AC040170.1	-1.51396491	-2.966892459	5.86E-19	5.95E-18
AC063944.1	-1.60203786	-2.517612281	5.86E-19	5.95E-18
SEMA3B	-1.596317068	5.510260284	5.93E-19	6.02E-18
SCN1A	-1.949929194	1.92397558	5.95E-19	6.04E-18
LRRC71	-2.236053059	0.682755661	6.78E-19	6.84E-18
LINC01354	-1.825012679	-1.408958343	6.83E-19	6.88E-18
WDR63	-1.765635174	1.027905575	7.03E-19	7.08E-18
AC226101.2	-2.06849455	-3.705836523	7.11E-19	7.16E-18
ADAMTS9-AS2	-1.565016964	0.413141614	7.70E-19	7.73E-18
LINC01537	-1.590050901	-1.629563333	8.10E-19	8.13E-18
AC245884.11	-1.634276721	-3.101267379	8.26E-19	8.28E-18
REPS2	-1.08848654	4.543542726	8.55E-19	8.57E-18
GRAPL	-1.469560522	-3.176248085	8.72E-19	8.72E-18
CX3CR1	-1.579013135	2.577533057	8.73E-19	8.74E-18
CFAP73	-1.952179062	1.414240658	9.94E-19	9.91E-18
LRRC49	-1.069295428	2.096787296	9.95E-19	9.92E-18
ADA2	-1.052086198	6.66460794	1.01E-18	1.00E-17
AL603750.1	-1.192436221	1.741997754	1.02E-18	1.02E-17
CACNB4	-1.570815997	1.995500967	1.03E-18	1.02E-17
RGS13	-1.560341067	0.659269953	1.03E-18	1.03E-17
SDC2	-1.122089079	5.797247772	1.07E-18	1.06E-17
TEKT1	-2.415100109	2.552096079	1.12E-18	1.11E-17
SRPX	-1.581782948	3.663318941	1.12E-18	1.11E-17
HMCN2	-1.498823688	2.185984756	1.18E-18	1.17E-17
PPP1R16B	-1.179692022	4.262965483	1.42E-18	1.39E-17
AGPAT4-IT1	-1.459481186	-1.254168978	1.48E-18	1.45E-17
RBP4	-1.995885155	3.219760114	1.50E-18	1.47E-17
SIGLEC1	-1.296362034	5.203756976	1.51E-18	1.48E-17
LRRC4B	-1.372987218	1.096483288	1.54E-18	1.51E-17
AP001528.2	-1.372741522	-0.669998488	1.60E-18	1.57E-17
FERMT3	-1.062218579	5.438756303	1.63E-18	1.59E-17
FOXF2	-1.289928454	3.033452981	1.65E-18	1.61E-17
RPH3A	-1.82881542	-1.53833699	1.66E-18	1.62E-17
AC002066.1	-1.831839996	-1.085260872	1.70E-18	1.65E-17
FBXL7	-1.069810365	3.297672881	1.70E-18	1.66E-17
LINC02033	-1.345164578	-2.557684062	1.80E-18	1.75E-17
FAR2	-1.221295735	3.335296265	1.85E-18	1.80E-17
C10orf107	-1.853074385	1.441126412	1.89E-18	1.84E-17
AC046195.1	-2.430888617	0.435806274	1.90E-18	1.84E-17
EDN3	-2.772312832	-1.391879544	1.94E-18	1.88E-17
SLC22A4	-1.259604914	2.04203523	1.97E-18	1.91E-17
ITGAX	-1.104433904	5.630616025	1.98E-18	1.92E-17
CD53	-1.049393826	6.283197372	2.17E-18	2.10E-17
CATIP	-1.595497467	0.764577191	2.21E-18	2.14E-17
CFAP65	-2.075676625	2.125803976	2.30E-18	2.22E-17
FABP5P1	-1.706380859	-3.543543445	2.31E-18	2.23E-17
AC010624.1	-1.891119268	-1.995603183	2.43E-18	2.34E-17
TTC25	-1.410614357	2.219650555	2.47E-18	2.38E-17
LINC01168	-2.448934453	-3.568917385	2.49E-18	2.39E-17
DDO	-1.330982753	1.705160963	2.50E-18	2.40E-17
DCHS1	-1.059774584	4.853187422	2.54E-18	2.44E-17
AC120049.1	-1.160458452	0.074793658	2.61E-18	2.50E-17
DNM1P46	-1.386979632	-2.108352456	2.73E-18	2.61E-17
PPP1R42	-2.059934899	-0.975925067	2.73E-18	2.61E-17
DCDC2B	-1.810044971	0.107444924	2.77E-18	2.65E-17
LINC00622	-1.289775925	-0.918054659	3.29E-18	3.13E-17
AL158211.5	-1.235493536	-0.661202875	3.32E-18	3.15E-17
FAT4	-1.293614488	4.263703303	3.46E-18	3.28E-17
MORN5	-2.32419474	0.732354778	3.48E-18	3.30E-17
EBF1	-1.039097803	2.44769937	3.67E-18	3.48E-17
NR5A2	-1.222614017	2.205706034	3.78E-18	3.57E-17
COL6A5	-1.64189318	2.593923539	3.79E-18	3.58E-17
SNORD88	-1.785346675	-3.320420682	3.82E-18	3.61E-17
TINCR	-1.92309376	2.00318802	3.96E-18	3.74E-17
VWA3B	-1.914003988	2.366474993	4.03E-18	3.79E-17
C1orf21	-1.087042331	5.500866085	4.10E-18	3.86E-17
BCL2A1	-1.267825537	3.597060994	4.11E-18	3.86E-17
MOB3B	-1.035633945	4.149454134	4.15E-18	3.90E-17
UMODL1-AS1	-2.079589974	-0.5270129	4.29E-18	4.03E-17
MRGPRF	-1.217543812	2.751321381	4.31E-18	4.05E-17
REEP1	-1.676285015	2.114079597	4.48E-18	4.20E-17
PF4	-2.085008003	-1.027340228	4.48E-18	4.20E-17
LCP1	-1.077582524	7.895686784	4.57E-18	4.27E-17
PRRG3	-1.450550831	0.351522691	4.63E-18	4.33E-17
NKD2	-1.235787597	3.551489935	4.65E-18	4.35E-17
FGF14	-1.353099526	1.908497153	4.72E-18	4.41E-17
SIGLEC7	-1.233827942	1.826892132	4.90E-18	4.57E-17
MUSK	-1.729774963	-1.007033793	5.15E-18	4.80E-17
CFAP206	-1.701858836	-1.57657243	5.39E-18	5.01E-17
CNGA4	-1.994607867	0.165182003	5.40E-18	5.03E-17
PPIL6	-1.335885036	2.629654341	5.53E-18	5.14E-17
DUSP26	-1.527238872	-0.289104181	5.87E-18	5.45E-17
MATK	-1.195373155	2.445915765	7.27E-18	6.71E-17
SYNE1	-1.135468022	6.814833277	7.58E-18	6.99E-17
ROPN1L	-1.923105375	1.613992496	7.81E-18	7.18E-17
VWA8-AS1	-1.706274542	-2.366548901	8.05E-18	7.40E-17
AC022217.2	-1.719261819	-3.635066296	8.59E-18	7.87E-17
ACR	-1.501261643	-1.939119318	8.68E-18	7.95E-17
AC022509.4	-1.855716393	-3.75551763	9.51E-18	8.68E-17
AC109583.2	-1.208075527	-2.869104673	9.57E-18	8.73E-17
PLA2G1B	-2.201930818	2.592341913	9.93E-18	9.05E-17
HCST	-1.141561146	2.717031852	1.05E-17	9.56E-17
MS4A4A	-1.197457213	4.741789785	1.06E-17	9.60E-17
CASC2	-1.010516824	1.539125772	1.08E-17	9.83E-17
GPR162	-1.259286198	2.342029904	1.10E-17	1.00E-16
CPAMD8	-1.618918099	5.12444413	1.11E-17	1.01E-16
DRC1	-2.04458617	2.08247745	1.13E-17	1.02E-16
TRGJP2	-2.22195884	-2.887702234	1.18E-17	1.06E-16
DKK3	-1.134971137	6.459547502	1.22E-17	1.10E-16
COLEC10	-2.040670193	-0.415017419	1.28E-17	1.15E-16
OR14L1P	-1.891333964	-3.893102783	1.30E-17	1.17E-16
AC093390.1	-2.12244265	-3.654698719	1.34E-17	1.20E-16
SAXO2	-1.780351125	2.121496197	1.34E-17	1.21E-16
SIGLEC14	-1.414878688	2.481135471	1.39E-17	1.25E-16
AK1	-1.16448766	4.409600504	1.45E-17	1.30E-16
ADGRB3	-1.705974252	0.384283681	1.55E-17	1.39E-16
AKT3	-1.054022013	4.748755057	1.57E-17	1.41E-16
LINC01798	-1.388475436	-2.820751806	1.58E-17	1.41E-16
AL031665.1	-1.676215553	-3.82645049	1.64E-17	1.46E-16
RETREG1	-1.4140692	3.935219795	1.69E-17	1.51E-16
C19orf38	-1.122009076	1.682251617	1.74E-17	1.54E-16
RN7SL336P	-1.503266387	-3.253358807	1.84E-17	1.63E-16
BX664727.3	-1.825849452	-2.886697394	1.94E-17	1.72E-16
GATA6-AS1	-1.766472263	0.115149206	2.13E-17	1.88E-16
AC105749.1	-1.093242289	-0.878764968	2.20E-17	1.94E-16
GPRASP1	-1.01416702	2.715634298	2.26E-17	1.99E-16
PYGM	-1.218458496	0.530410465	2.34E-17	2.05E-16
PAQR5	-1.35070683	4.050522175	2.38E-17	2.09E-16
AC079630.1	-1.94764786	3.282117458	2.39E-17	2.10E-16
AC108868.1	-2.050145092	-3.730031749	2.42E-17	2.12E-16
AC243772.3	-1.616812547	-3.373390897	2.66E-17	2.33E-16
FMO3	-1.252827929	3.633512148	2.71E-17	2.37E-16
S100A12	-1.962380392	0.098822771	2.86E-17	2.50E-16
EMP3	-1.041781782	5.458998405	2.94E-17	2.56E-16
TNNI2	-1.578486415	1.333149357	3.01E-17	2.62E-16
ABCC13	-2.062583735	-0.965644145	3.13E-17	2.72E-16
NAALAD2	-1.037574376	0.605070052	3.16E-17	2.75E-16
AC003070.2	-1.879546333	-3.431778958	3.30E-17	2.86E-16
AC113404.1	-2.804458905	-3.337117042	3.31E-17	2.87E-16
AL161618.1	-2.381634009	-1.891579321	3.34E-17	2.90E-16
LINC01169	-2.134100721	-2.256726052	3.40E-17	2.95E-16
GCHFR	-1.042515381	3.179494476	3.44E-17	2.98E-16
SLC46A2	-1.908313651	2.920735905	3.61E-17	3.12E-16
ABCA10	-1.383787842	0.759237466	3.73E-17	3.23E-16
NXF3	-2.043586011	0.782994339	3.85E-17	3.33E-16
C6	-2.118998063	2.169753681	3.89E-17	3.35E-16
MYO16-AS1	-2.464005919	-0.500395316	3.97E-17	3.42E-16
AC145124.1	-1.397893695	-1.643274081	4.05E-17	3.49E-16
C1orf189	-1.975726063	-0.484843813	4.35E-17	3.74E-16
IRF8	-1.079683966	4.867197577	4.49E-17	3.85E-16
AC104162.1	-1.670094283	-1.599966231	4.62E-17	3.96E-16
PER1	-1.169934029	6.895948449	5.24E-17	4.47E-16
LRRC25	-1.091459519	3.541311311	5.25E-17	4.48E-16
IL34	-1.317094222	2.351533688	5.86E-17	4.98E-16
CDC42EP2	-1.032710232	3.888047035	5.95E-17	5.06E-16
AC096637.2	-1.814497161	-0.923968481	6.57E-17	5.57E-16
HOXA4	-1.521183471	0.490732415	6.82E-17	5.77E-16
HEY2	-1.127574883	1.291877512	6.94E-17	5.87E-16
LKAAEAR1	-1.905681301	-2.480105051	7.10E-17	6.00E-16
WDR38	-2.182633348	1.844058561	7.14E-17	6.03E-16
ACSM2A	-2.153536121	-3.839819841	7.14E-17	6.03E-16
RSPH10B	-1.615228977	-1.870854762	7.27E-17	6.13E-16
TSPAN32	-1.23394385	1.168455407	7.46E-17	6.29E-16
WDR78	-1.337693348	2.70360185	7.63E-17	6.43E-16
SEMA3B-AS1	-1.255598906	-1.014716317	8.05E-17	6.77E-16
FBXO15	-1.361669623	0.769856273	8.20E-17	6.89E-16
DNAH10	-1.65494012	2.556866385	8.39E-17	7.05E-16
AC007277.1	-1.824205855	-1.756230528	8.83E-17	7.40E-16
AP000911.2	-1.180484136	-2.446252586	9.07E-17	7.59E-16
AC139713.2	-1.64892345	-2.798045559	9.25E-17	7.74E-16
RSPH10B2	-1.808096521	-2.322365101	9.45E-17	7.90E-16
KIF26A	-1.475253114	2.423753699	1.00E-16	8.38E-16
LHFPL3	-2.123853698	0.413025486	1.01E-16	8.46E-16
CEACAM8	-2.415325974	-0.313151086	1.07E-16	8.91E-16
RSPH4A	-1.828516351	2.375435374	1.08E-16	9.01E-16
GNG7	-1.075243419	3.199013482	1.09E-16	9.10E-16
AC123023.1	-2.280880189	-2.98447166	1.10E-16	9.12E-16
CHI3L2	-1.623523762	4.511702395	1.14E-16	9.46E-16
PIH1D3	-2.318779676	-0.191123024	1.15E-16	9.50E-16
FCGR3A	-1.200568878	6.954430905	1.15E-16	9.53E-16
LAIR1	-1.061457593	5.484273555	1.23E-16	1.02E-15
AP005264.1	-1.831131164	-3.056958213	1.26E-16	1.04E-15
AL442663.3	-1.030062656	-1.994087049	1.29E-16	1.07E-15
ZNF781	-1.108858584	-0.202743909	1.34E-16	1.10E-15
AC117489.1	-1.33900254	-1.862247475	1.38E-16	1.14E-15
SLC27A6	-2.418398108	-0.601333235	1.39E-16	1.14E-15
TTLL10	-1.836861515	0.747878863	1.43E-16	1.17E-15
TRPC4	-1.071109772	-0.348655294	1.44E-16	1.18E-15
FRAS1	-1.484154305	4.375816889	1.53E-16	1.26E-15
ALS2CR12	-1.485369354	-0.171081503	1.54E-16	1.26E-15
LRRN4CL	-1.29672642	0.501192669	1.61E-16	1.32E-15
MRGPRF-AS1	-1.518592364	-3.332873986	1.62E-16	1.32E-15
KRT27	-1.904286533	-1.911446648	1.68E-16	1.37E-15
C1orf158	-2.406160004	0.308541847	1.70E-16	1.38E-15
GCSAML	-1.632521768	0.139008103	1.74E-16	1.42E-15
CST5	-1.999427965	-0.719043612	1.81E-16	1.48E-15
S1PR5	-1.501461122	0.496193296	1.87E-16	1.52E-15
PKDCC	-1.312995662	3.981747436	2.05E-16	1.66E-15
NRG1	-1.583888838	2.290574244	2.09E-16	1.70E-15
AL590560.3	-1.65909829	-2.962868714	2.11E-16	1.71E-15
CBFA2T3	-1.187958118	2.861711182	2.18E-16	1.76E-15
ATP8B5P	-1.49577232	0.166918397	2.19E-16	1.78E-15
TRPM1	-2.038003179	-3.201166722	2.24E-16	1.81E-15
CD300E	-1.40561507	2.392925218	2.27E-16	1.83E-15
LINC00670	-1.86191334	-3.540408775	2.30E-16	1.86E-15
C2orf73	-1.857260572	-0.974612029	2.40E-16	1.94E-15
KLHL32	-1.325678827	0.544137652	2.53E-16	2.04E-15
LHFPL3-AS2	-2.073989023	3.090800022	2.60E-16	2.09E-15
ZFP92	-1.014726991	1.695222272	2.71E-16	2.18E-15
AC026369.1	-1.866637187	-2.281598143	3.10E-16	2.48E-15
AL139339.1	-1.141013878	-2.821539173	3.20E-16	2.56E-15
AC010255.2	-1.981552461	-2.30854014	3.23E-16	2.58E-15
AC105914.2	-2.740484683	-3.038552445	3.34E-16	2.66E-15
TMEM190	-2.212329572	1.165402914	3.42E-16	2.72E-15
SH3GL2	-2.307245869	0.149978427	3.45E-16	2.75E-15
GRAMD2A	-1.270470334	4.617289502	3.58E-16	2.84E-15
PHEX	-1.24339473	1.818567347	3.60E-16	2.85E-15
FAM183DP	-1.911750863	-3.908809716	3.65E-16	2.89E-15
EPB41L3	-1.08612325	5.000797864	3.70E-16	2.93E-15
CSF2RB	-1.017319227	4.817565389	3.74E-16	2.96E-15
SGCE	-1.06984398	4.917106102	3.94E-16	3.12E-15
AC060764.1	-1.660971801	-3.458107293	4.14E-16	3.26E-15
TTC29	-2.170390422	0.669579789	4.15E-16	3.27E-15
KHDRBS2	-1.774951052	1.508121525	4.55E-16	3.57E-15
PCDHB4	-1.060694215	1.484503335	4.63E-16	3.63E-15
ERBB4	-1.748198075	2.172303931	4.67E-16	3.66E-15
TRIM58	-2.063449775	-0.311140367	4.73E-16	3.70E-15
TBC1D2	-1.045566294	5.911381681	4.84E-16	3.78E-15
TTC16	-1.512301779	0.627986918	5.21E-16	4.07E-15
PRF1	-1.253026823	4.27055855	5.35E-16	4.17E-15
CRHBP	-1.307783052	-1.639628292	5.51E-16	4.29E-15
AL355355.1	-1.466855479	-3.186861611	5.53E-16	4.30E-15
AC011444.3	-1.86553217	-3.753556691	5.55E-16	4.31E-15
SFTA1P	-1.792119862	4.623024511	5.57E-16	4.33E-15
C22orf15	-1.820206484	0.201248418	5.62E-16	4.36E-15
COL4A2-AS1	-1.467448744	-3.005442996	5.63E-16	4.37E-15
AL355803.1	-1.108818315	-2.372189965	6.60E-16	5.09E-15
AC090825.1	-1.102139524	-1.285524236	6.69E-16	5.16E-15
AC015914.1	-1.5665903	-1.399012147	6.76E-16	5.21E-15
COL4A3	-1.491406955	4.815241025	7.26E-16	5.58E-15
AC011365.2	-1.679823824	-3.633825487	7.31E-16	5.62E-15
EFNB1	-1.084037318	5.120432177	8.04E-16	6.17E-15
HPGDS	-1.380575313	2.386199997	8.11E-16	6.21E-15
AC245041.1	-2.151499591	0.033031124	8.36E-16	6.40E-15
CDK15	-1.261853628	-0.20309889	8.37E-16	6.40E-15
EEF1A1P5	-1.42819678	5.61105341	8.53E-16	6.52E-15
AL139383.1	-1.346161304	-2.340925579	8.59E-16	6.56E-15
AC107222.1	-1.742332005	-3.46861536	8.75E-16	6.68E-15
KRT222	-1.404928672	-2.836845849	8.79E-16	6.71E-15
PHF24	-1.156636908	-1.177361236	8.95E-16	6.83E-15
CCDC68	-1.116239068	3.785933448	9.18E-16	6.99E-15
GAS6-AS2	-1.207294638	0.099505078	9.36E-16	7.12E-15
DNAI2	-2.152627452	1.354339676	9.67E-16	7.34E-15
ALOX15	-2.159682535	3.287711091	1.05E-15	7.94E-15
CNTNAP3B	-1.666817996	-0.905047282	1.13E-15	8.55E-15
AK7	-1.344614651	2.553404257	1.18E-15	8.88E-15
ACTG2	-1.35435839	4.280633125	1.19E-15	8.94E-15
CNR1	-1.530802492	2.747430987	1.20E-15	8.98E-15
KCNN3	-1.094512043	3.20328742	1.28E-15	9.59E-15
AC026469.1	-1.32360434	-2.757750431	1.33E-15	9.97E-15
SERPINA9	-2.104380439	-1.758866351	1.42E-15	1.06E-14
DACT3	-1.000980773	2.712971499	1.45E-15	1.08E-14
CFAP43	-1.675903516	2.904961945	1.54E-15	1.15E-14
CAPSL	-2.177681577	1.473222391	1.54E-15	1.15E-14
CLEC6A	-1.671720912	-0.878147614	1.59E-15	1.18E-14
DEFA4	-2.545950517	-3.698122794	1.70E-15	1.26E-14
TMEM252	-1.652341004	-2.185261456	1.75E-15	1.30E-14
TEKT4	-1.888164366	-0.542812618	1.75E-15	1.30E-14
APOA1-AS	-1.407558155	-2.557292782	1.79E-15	1.32E-14
MDH1B	-1.477793522	0.969384394	1.80E-15	1.33E-14
AARD	-1.848649953	1.523326991	1.84E-15	1.36E-14
KCNMB2	-1.614615963	-0.972464844	1.86E-15	1.37E-14
SMIM10L2B	-1.030584273	1.001726461	1.87E-15	1.38E-14
TNFAIP8L2	-1.025712885	2.894475281	1.90E-15	1.40E-14
SLC16A6	-1.241469563	2.36640904	1.92E-15	1.42E-14
CASP5	-1.293247342	-0.654251677	2.06E-15	1.51E-14
AC020634.1	-1.373198233	-2.921706197	2.21E-15	1.62E-14
AL391669.1	-1.668132594	-3.830200255	2.25E-15	1.65E-14
RIBC1	-1.144399478	1.762118802	2.36E-15	1.72E-14
AJ011932.1	-1.530736366	-3.057722532	2.37E-15	1.73E-14
ENKUR	-1.661406415	2.049582066	2.55E-15	1.86E-14
SPATA18	-1.520356309	3.768779753	2.58E-15	1.88E-14
OLFML2A	-1.103126596	4.884570712	2.65E-15	1.92E-14
ADGB	-2.169886104	0.102393244	2.70E-15	1.96E-14
AP001189.6	-1.723924734	-3.890773934	2.72E-15	1.97E-14
AKAP14	-2.169013255	-0.081566667	2.74E-15	1.99E-14
SLC22A8	-2.500919446	-3.873333838	2.75E-15	1.99E-14
ANKRD34C	-2.304146966	-3.623374279	2.77E-15	2.01E-14
DTHD1	-1.759420445	1.714284923	2.78E-15	2.01E-14
MIR99AHG	-1.247184349	0.935932398	2.81E-15	2.03E-14
CA2	-1.531008557	4.89102403	3.00E-15	2.17E-14
AC011008.2	-1.383164942	-1.763736115	3.34E-15	2.40E-14
CDKN1C	-1.038244847	4.183831929	3.39E-15	2.43E-14
COL4A4	-1.219839964	5.120024411	3.40E-15	2.44E-14
FAM184A	-1.25326061	3.740691786	3.55E-15	2.54E-14
SIRPAP1	-1.267464896	-2.339619978	3.79E-15	2.71E-14
LINC00924	-1.318289466	-0.949136696	3.80E-15	2.72E-14
GJA1	-1.215739045	7.036066384	3.85E-15	2.75E-14
THSD4	-1.059877172	4.660481809	3.86E-15	2.76E-14
NDN	-1.017446874	4.203449902	4.02E-15	2.87E-14
NFKBIZ	-1.049974563	5.912142087	4.14E-15	2.95E-14
C20orf85	-2.410748913	3.298754202	4.20E-15	2.99E-14
AP002954.1	-1.323247374	-1.193868269	4.29E-15	3.05E-14
AC128709.2	-2.307116661	-3.301235744	4.30E-15	3.06E-14
SPAG8	-1.328114277	1.098037447	4.49E-15	3.18E-14
MICALCL	-1.232281831	2.746347508	4.70E-15	3.33E-14
LINC02285	-1.137744206	-1.590823641	5.05E-15	3.56E-14
LINC02471	-2.227553744	0.151179261	5.12E-15	3.61E-14
AC090409.1	-1.203712914	-1.977285778	5.18E-15	3.65E-14
OR5E1P	-2.203375267	-3.943495339	5.52E-15	3.88E-14
PTGIS	-1.309128036	5.040285249	5.55E-15	3.90E-14
APOL4	-1.101743861	4.16562658	5.63E-15	3.96E-14
AL357093.1	-2.127046245	-2.952203694	5.70E-15	4.00E-14
RERG	-1.142946898	3.545871603	5.98E-15	4.19E-14
CLEC9A	-1.323117396	-0.755583098	5.99E-15	4.19E-14
LINC00636	-1.535818708	-3.539144736	6.07E-15	4.25E-14
TMSB15A	-1.735275362	0.069840657	6.12E-15	4.29E-14
AC087477.5	-1.422683968	-3.67699372	6.13E-15	4.29E-14
OR2W3	-2.199820134	-2.625251212	6.23E-15	4.36E-14
AC010754.1	-1.602380778	-1.130643644	6.24E-15	4.36E-14
ENPP6	-1.363321834	-0.954042895	6.47E-15	4.51E-14
AC004540.1	-1.080257394	0.357246351	6.72E-15	4.68E-14
LINC02158	-1.450496112	-2.361974206	7.24E-15	5.02E-14
AP001505.1	-2.513757441	-2.713781676	7.35E-15	5.10E-14
KIAA1456	-1.249182941	1.827041896	7.39E-15	5.11E-14
AC093772.1	-1.693688952	-2.420403082	7.59E-15	5.25E-14
LMO7DN	-1.507102796	-2.15719793	7.64E-15	5.28E-14
PALM	-1.030177303	4.22768097	7.89E-15	5.45E-14
THRB	-1.1070407	3.445549439	7.91E-15	5.46E-14
NIFKP8	-2.229717753	-3.841365714	8.19E-15	5.65E-14
AP003548.1	-1.920305052	-3.561199371	9.27E-15	6.36E-14
ETV1	-1.141433345	5.535298091	1.02E-14	6.94E-14
CAPS	-1.34747429	5.724607781	1.03E-14	7.05E-14
LRRTM4	-1.852901793	-1.398639564	1.06E-14	7.26E-14
BCL9P1	-2.14452988	-3.491775097	1.08E-14	7.38E-14
LINC00535	-1.385746738	-1.705257167	1.19E-14	8.08E-14
AC008011.2	-1.753487254	-3.435078743	1.23E-14	8.35E-14
LINC01166	-2.330375849	-3.333835096	1.30E-14	8.78E-14
AL772337.1	-2.472797449	-1.882357389	1.31E-14	8.83E-14
TSNAXIP1	-1.405748847	0.659609915	1.34E-14	9.08E-14
AC027281.1	-2.233748952	-1.664620091	1.36E-14	9.18E-14
RHOXF1-AS1	-1.688860295	1.878983569	1.45E-14	9.80E-14
FAM47E-STBD1	-1.282557044	-3.128957975	1.49E-14	1.00E-13
SOWAHD	-1.026697138	0.758318908	1.50E-14	1.01E-13
ARG1	-1.351897251	-1.612437736	1.51E-14	1.02E-13
LINC01513	-2.012804626	-2.35667102	1.55E-14	1.04E-13
EFNB2	-1.049289689	5.893589939	1.57E-14	1.05E-13
AC106028.4	-1.276433188	-2.01985497	1.62E-14	1.09E-13
AL035446.1	-1.417997466	-0.373409046	1.64E-14	1.10E-13
AL139300.2	-1.457297004	-3.413023743	1.65E-14	1.10E-13
KLF15	-1.420209561	3.260232453	1.73E-14	1.16E-13
OR7E11P	-2.018006867	-3.516376009	1.76E-14	1.17E-13
MIR34B	-2.516270948	-3.985153997	1.82E-14	1.21E-13
STOML3	-2.162769896	1.096906251	1.90E-14	1.26E-13
AC021001.1	-1.686015977	-3.941804814	1.99E-14	1.33E-13
CYP2F1	-2.201183574	0.661591238	2.00E-14	1.33E-13
AP001094.1	-1.488973663	-3.80192712	2.01E-14	1.34E-13
AC097537.1	-2.765586947	-3.958777866	2.07E-14	1.37E-13
C16orf54	-1.100713336	2.983984429	2.08E-14	1.38E-13
AC010175.1	-1.387893993	-3.180206016	2.10E-14	1.39E-13
PCSK5	-1.025755786	3.766286608	2.14E-14	1.42E-13
AL035530.1	-1.415326487	-2.878991167	2.14E-14	1.42E-13
PRDM6	-1.014478514	2.829723408	2.15E-14	1.42E-13
AC124016.2	-1.090886203	-0.730520503	2.15E-14	1.43E-13
L1TD1	-1.540049764	-0.081940979	2.16E-14	1.43E-13
MAS1L	-1.927445127	-3.451325083	2.22E-14	1.47E-13
MAL	-1.346537312	2.731256961	2.24E-14	1.48E-13
AL356489.2	-1.526735895	-1.824815288	2.29E-14	1.51E-13
PXMP4	-1.03830622	5.485063786	2.46E-14	1.62E-13
SEC14L4	-1.486111466	2.412449422	2.49E-14	1.64E-13
AL162171.1	-1.075596146	-1.566429317	2.59E-14	1.70E-13
VGLL3	-1.253981117	4.82474892	2.68E-14	1.76E-13
AGTR2	-2.393755472	3.447748456	2.70E-14	1.77E-13
AC092354.1	-1.193744751	-3.323585268	2.85E-14	1.86E-13
C16orf71	-1.182137961	1.541518214	2.88E-14	1.88E-13
KCNJ8	-1.182661891	4.033581996	2.90E-14	1.89E-13
GALNT16	-1.414781677	1.57978074	2.97E-14	1.94E-13
[truncated: 897 more rows]
